# Supplementary material for: 3-{[5-(4-Chloro­phen­yl)-3-methyl-1H-pyrazol-1-yl]meth­yl}-4-m-tolyl-1H-1,2,4-triazole-5(4H)-thione
Source: Acta Crystallogr Sect E Struct Rep Online. 2013 May 22;69(Pt 6):o936–7. doi: 10.1107/S1600536813013494 (PMC3685083; doi:10.1107/S1600536813013494)
Supplement: Supplementary file 1 [file e-69-0o936-sup1.cif]

##############################################################################
#                                                                            #
# This CIF contains the data in a paper accepted for publication in          #
# Acta Crystallographica Section E. It conforms to the requirements of       #
# Notes for Authors for Acta Crystallographica Section E, and has been       #
# peer reviewed under the auspices of the IUCr Commission on Journals.       #
#                                                                            #
# Full details of the Crystallographic Information File format               #
# are given in the paper "The Crystallographic Information File (CIF):       #
# a New Standard Archive File for Crystallography" by S. R. Hall, F. H.      #
# Allen and I. D. Brown [Acta Cryst. (1991), A47, 655-685].                  #
#                                                                            #
# The current version of the core CIF dictionary is obtainable from          #
# ftp://ftp.iucr.org/pub/cif_core.dic.                                       #
#                                                                            #
# Software is freely available for graphical display of the structure(s)     #
# in this CIF. For information consult the CIF software page                 #
# http://www.iucr.org/resources/cif/software.                                #
#                                                                            #
# This file may be used for bona fide research purposes within the           #
# scientific community so long as proper attribution is given to the journal # 
# article from which it was obtained.                                        #
#                                                                            #
##############################################################################
data_I
_audit_creation_method     SHELXL-97
_chemical_name_systematic
;\
3-{[5-(4-Chlorophenyl)-3-methyl-1<i>H</i>-pyrazol-1-yl]methyl}-\
4-<i>m</i>-tolyl-1<i>H</i>-1,2,4-triazole-5(4<i>H</i>)-thione
;
_chemical_name_common     ?
_chemical_formula_moiety     'C20 H18 Cl N5 S'
_chemical_formula_sum     'C20 H18 Cl N5 S'
_chemical_formula_iupac     'C20 H18 Cl N5 S'
_chemical_formula_weight     395.90
_chemical_melting_point     ?
_symmetry_cell_setting     monoclinic
_symmetry_space_group_name_H-M     'P 21/n'
_symmetry_space_group_name_Hall     '-P 2yn'
loop_
    _symmetry_equiv_pos_as_xyz
    'x, y, z'
    '-x+1/2, y+1/2, -z+1/2'
    '-x, -y, -z'
    'x-1/2, -y-1/2, z-1/2'
_cell_length_a     8.328(5)
_cell_length_b     16.407(5)
_cell_length_c     14.759(5)
_cell_angle_alpha     90.00
_cell_angle_beta     99.509(5)
_cell_angle_gamma     90.00
_cell_volume     1988.9(15)
_cell_formula_units_Z     4
_cell_measurement_reflns_used     143
_cell_measurement_theta_min     1.87
_cell_measurement_theta_max     26.5
_cell_measurement_temperature     296(2)
_exptl_crystal_description     block
_exptl_crystal_colour     colourless
_exptl_crystal_size_max     0.61
_exptl_crystal_size_mid     0.53
_exptl_crystal_size_min     0.52
_exptl_crystal_density_diffrn     1.322
_exptl_crystal_density_meas     ?
_exptl_crystal_density_method     'not measured'
_exptl_crystal_F_000     824
_exptl_absorpt_coefficient_mu     0.312
_exptl_absorpt_correction_type     analytical
_exptl_absorpt_process_details     '{SADABS; Bruker, 2009)'
_exptl_absorpt_correction_T_min     0.8327
_exptl_absorpt_correction_T_max     0.8548
_exptl_special_details     ?
_diffrn_ambient_temperature     296(2)
_diffrn_radiation_type     MoK\a
_diffrn_radiation_wavelength     0.71073
_diffrn_radiation_source     'fine-focus sealed tube'
_diffrn_radiation_monochromator     graphite
_diffrn_measurement_device_type     'Bruker APEXII CCD detector'
_diffrn_measurement_method     '\w and \f scans'
_diffrn_detector_area_resol_mean     ?
_diffrn_reflns_number     38237
_diffrn_reflns_av_R_equivalents     0.0312
_diffrn_reflns_av_sigmaI/netI     0.0162
_diffrn_reflns_theta_min     1.87
_diffrn_reflns_theta_max     26.00
_diffrn_reflns_theta_full     25.00
_diffrn_measured_fraction_theta_max     1.000
_diffrn_measured_fraction_theta_full     1.000
_diffrn_reflns_limit_h_min     -10
_diffrn_reflns_limit_h_max     10
_diffrn_reflns_limit_k_min     -20
_diffrn_reflns_limit_k_max     20
_diffrn_reflns_limit_l_min     -18
_diffrn_reflns_limit_l_max     18
_diffrn_standards_number     0
_diffrn_standards_interval_count     ?
_diffrn_standards_interval_time     ?
_diffrn_standards_decay_%     ?
_refine_special_details
;
Refinement of <i>F</i>^2^ against ALL reflections. The weighted <i>R</i>-factor
<i>wR</i> and goodness of fit <i>S</i> are based on <i>F</i>^2^, conventional
<i>R</i>-factors <i>R</i> are based on <i>F</i>, with <i>F</i> set to zero for
negative <i>F</i>^2^. The threshold expression of <i>F</i>^2^ >
\s(<i>F</i>^2^) is used only for calculating <i>R</i>-factors(gt) <i>etc</i>.
and is not relevant to the choice of reflections for refinement.
<i>R</i>-factors based on <i>F</i>^2^ are statistically about twice as large
as those based on <i>F</i>, and <i>R</i>- factors based on ALL data will be
even larger.
;
_reflns_number_total     3914
_reflns_number_gt     3207
_reflns_threshold_expression     I>2sigma(I)
_refine_ls_structure_factor_coef     Fsqd
_refine_ls_matrix_type     full
_refine_ls_R_factor_all     0.0496
_refine_ls_R_factor_gt     0.0383
_refine_ls_wR_factor_gt     0.0990
_refine_ls_wR_factor_ref     0.1124
_refine_ls_goodness_of_fit_ref     1.041
_refine_ls_restrained_S_all     1.041
_refine_ls_number_reflns     3914
_refine_ls_number_parameters     250
_refine_ls_number_restraints     0
_refine_ls_hydrogen_treatment     mixed
_refine_ls_weighting_scheme     calc
_refine_ls_weighting_details
         'calc w=1/[\s^2^(Fo^2^)+(0.0474P)^2^+0.8662P] where P=(Fo^2^+2Fc^2^)/3'
_atom_sites_solution_hydrogens     geom
_atom_sites_solution_primary     direct
_atom_sites_solution_secondary     difmap
_refine_ls_shift/su_max     0.008
_refine_ls_shift/su_mean     0.000
_refine_diff_density_max     0.229
_refine_diff_density_min     -0.255
_refine_ls_extinction_method     none
_refine_ls_extinction_coef     ?
loop_
    _atom_type_symbol
    _atom_type_description
    _atom_type_scat_dispersion_real
    _atom_type_scat_dispersion_imag
    _atom_type_scat_source
    'C' 'C' 0.0033 0.0016
                         'International Tables Vol C Tables 4.2.6.8 and 6.1.1.4'
    'H' 'H' 0.0000 0.0000
                         'International Tables Vol C Tables 4.2.6.8 and 6.1.1.4'
    'N' 'N' 0.0061 0.0033
                         'International Tables Vol C Tables 4.2.6.8 and 6.1.1.4'
    'S' 'S' 0.1246 0.1234
                         'International Tables Vol C Tables 4.2.6.8 and 6.1.1.4'
    'Cl' 'Cl' 0.1484 0.1585
                         'International Tables Vol C Tables 4.2.6.8 and 6.1.1.4'
_computing_data_collection     'APEX2 (Bruker, 2009)'
_computing_cell_refinement     'SAINT (Bruker, 2009)'
_computing_data_reduction     'SAINT (Bruker, 2009)'
_computing_structure_solution     'SIR92 (Altomare <i>et al.</i>, 1993)'
_computing_structure_refinement     'SHELXL97 (Sheldrick, 2008)'
_computing_molecular_graphics
;
ORTEP-3 for Windows (Farrugia, 2012)
and Mercury (Macrae <i>et al.</i>, 2008)
;
_computing_publication_material     'publCIF (Westrip, 2010)'
loop_
    _atom_site_type_symbol
    _atom_site_label
    _atom_site_fract_x
    _atom_site_fract_y
    _atom_site_fract_z
    _atom_site_U_iso_or_equiv
    _atom_site_adp_type
    _atom_site_calc_flag
    _atom_site_refinement_flags
    _atom_site_occupancy
    _atom_site_symmetry_multiplicity
    _atom_site_disorder_assembly
    _atom_site_disorder_group
    S S1 0.89331(8) 0.45028(4) 0.23277(4) 0.0738(2) Uani d . 1 1 . .
    Cl Cl1 0.87201(11) -0.10903(4) 0.56431(6) 0.1018(3) Uani d . 1 1 . .
    N N2 0.83576(17) 0.30784(8) 0.58288(10) 0.0420(3) Uani d . 1 1 . .
    N N3 0.91296(16) 0.36199(8) 0.39136(10) 0.0402(3) Uani d . 1 1 . .
    N N1 0.76919(18) 0.38104(9) 0.59822(10) 0.0460(3) Uani d . 1 1 . .
    N N4 1.08074(19) 0.46017(9) 0.40066(11) 0.0474(4) Uani d . 1 1 . .
    N N5 1.10761(18) 0.42403(9) 0.48545(11) 0.0468(4) Uani d . 1 1 . .
    C C12 1.00462(19) 0.36448(10) 0.47753(11) 0.0396(4) Uani d . 1 1 . .
    C C14 0.78212(19) 0.30653(10) 0.35998(11) 0.0388(4) Uani d . 1 1 . .
    C C15 0.6269(2) 0.32639(10) 0.37306(12) 0.0438(4) Uani d . 1 1 . .
    H H19 0.6080 0.3758 0.4003 0.053 Uiso calc R 1 1 . .
    C C4 0.7762(2) 0.15886(10) 0.58340(12) 0.0453(4) Uani d . 1 1 . .
    C C13 0.9620(2) 0.42534(10) 0.34117(13) 0.0457(4) Uani d . 1 1 . .
    C C11 0.9930(2) 0.30522(11) 0.55227(12) 0.0457(4) Uani d . 1 1 . .
    H H11A 1.0112 0.2507 0.5307 0.055 Uiso calc R 1 1 . .
    H H11B 1.0780 0.3168 0.6040 0.055 Uiso calc R 1 1 . .
    C C20 0.8140(2) 0.23434(11) 0.31944(13) 0.0492(4) Uani d . 1 1 . .
    H H14 0.9187 0.2219 0.3097 0.059 Uiso calc R 1 1 . .
    C C9 0.6232(2) 0.36378(11) 0.61886(13) 0.0506(4) Uani d . 1 1 . .
    C C16 0.4988(2) 0.27320(12) 0.34583(13) 0.0491(4) Uani d . 1 1 . .
    C C18 0.5317(2) 0.20020(12) 0.30670(13) 0.0548(5) Uani d . 1 1 . .
    H H16 0.4474 0.1634 0.2889 0.066 Uiso calc R 1 1 . .
    C C7 0.7349(2) 0.24523(10) 0.59382(12) 0.0445(4) Uani d . 1 1 . .
    C C6 0.9473(3) 0.04243(13) 0.62598(15) 0.0643(6) Uani d . 1 1 . .
    H H6 1.0406 0.0195 0.6597 0.077 Uiso calc R 1 1 . .
    C C8 0.5974(2) 0.27957(11) 0.61661(14) 0.0529(5) Uani d . 1 1 . .
    H H8 0.5050 0.2523 0.6283 0.063 Uiso calc R 1 1 . .
    C C5 0.9165(3) 0.12459(12) 0.63229(13) 0.0564(5) Uani d . 1 1 . .
    H H5 0.9907 0.1574 0.6698 0.068 Uiso calc R 1 1 . .
    C C19 0.6871(3) 0.18060(12) 0.29343(14) 0.0574(5) Uani d . 1 1 . .
    H H15 0.7066 0.1310 0.2668 0.069 Uiso calc R 1 1 . .
    C C3 0.6710(2) 0.10971(11) 0.52508(14) 0.0551(5) Uani d . 1 1 . .
    H H3 0.5775 0.1321 0.4910 0.066 Uiso calc R 1 1 . .
    C C2 0.7034(3) 0.02772(12) 0.51691(16) 0.0640(6) Uani d . 1 1 . .
    H H2 0.6342 -0.0049 0.4763 0.077 Uiso calc R 1 1 . .
    C C1 0.8389(3) -0.00466(12) 0.56953(16) 0.0605(5) Uani d . 1 1 . .
    C C17 0.3290(3) 0.29548(17) 0.3590(2) 0.0794(7) Uani d . 1 1 . .
    H H17A 0.2554 0.2525 0.3357 0.119 Uiso calc R 1 1 . .
    H H17B 0.2966 0.3450 0.3264 0.119 Uiso calc R 1 1 . .
    H H17C 0.3266 0.3032 0.4232 0.119 Uiso calc R 1 1 . .
    C C10 0.5133(3) 0.43051(14) 0.64055(19) 0.0749(7) Uani d . 1 1 . .
    H H10A 0.5713 0.4813 0.6453 0.112 Uiso calc R 1 1 . .
    H H10B 0.4776 0.4189 0.6978 0.112 Uiso calc R 1 1 . .
    H H10C 0.4206 0.4341 0.5925 0.112 Uiso calc R 1 1 . .
    H HN4 1.130(2) 0.5065(14) 0.3917(14) 0.056(6) Uiso d . 1 1 . .
loop_
    _atom_site_aniso_label
    _atom_site_aniso_U_11
    _atom_site_aniso_U_22
    _atom_site_aniso_U_33
    _atom_site_aniso_U_12
    _atom_site_aniso_U_13
    _atom_site_aniso_U_23
    S1 0.0868(4) 0.0712(4) 0.0609(3) -0.0027(3) 0.0045(3) 0.0243(3)
    Cl1 0.1391(7) 0.0416(3) 0.1352(7) 0.0167(3) 0.0533(5) 0.0124(3)
    N2 0.0469(8) 0.0364(7) 0.0430(8) -0.0039(6) 0.0086(6) -0.0001(6)
    N3 0.0405(7) 0.0361(7) 0.0437(7) -0.0015(6) 0.0060(6) 0.0015(6)
    N1 0.0528(9) 0.0380(7) 0.0480(8) -0.0046(6) 0.0106(7) -0.0024(6)
    N4 0.0500(8) 0.0369(8) 0.0580(9) -0.0073(7) 0.0169(7) -0.0003(7)
    N5 0.0456(8) 0.0439(8) 0.0518(9) -0.0070(6) 0.0110(7) -0.0043(7)
    C12 0.0371(8) 0.0379(8) 0.0443(9) 0.0000(7) 0.0081(7) -0.0030(7)
    C14 0.0411(8) 0.0350(8) 0.0391(8) -0.0011(6) 0.0033(6) 0.0012(6)
    C15 0.0457(9) 0.0398(9) 0.0463(9) 0.0016(7) 0.0083(7) -0.0041(7)
    C4 0.0549(10) 0.0377(9) 0.0444(9) -0.0048(8) 0.0117(8) 0.0039(7)
    C13 0.0480(9) 0.0367(8) 0.0545(10) 0.0030(7) 0.0147(8) 0.0030(7)
    C11 0.0425(9) 0.0477(10) 0.0461(10) -0.0012(7) 0.0050(7) 0.0030(7)
    C20 0.0498(10) 0.0450(10) 0.0523(10) 0.0062(8) 0.0071(8) -0.0048(8)
    C9 0.0540(10) 0.0464(10) 0.0536(11) -0.0045(8) 0.0151(8) -0.0054(8)
    C16 0.0445(9) 0.0555(11) 0.0470(10) -0.0047(8) 0.0067(8) 0.0019(8)
    C18 0.0605(11) 0.0508(11) 0.0496(10) -0.0170(9) -0.0005(9) -0.0017(8)
    C7 0.0523(10) 0.0402(9) 0.0409(9) -0.0078(8) 0.0078(7) 0.0016(7)
    C6 0.0717(13) 0.0574(12) 0.0630(13) 0.0118(11) 0.0093(11) 0.0171(10)
    C8 0.0533(10) 0.0478(10) 0.0609(11) -0.0107(8) 0.0192(9) -0.0012(9)
    C5 0.0649(12) 0.0531(11) 0.0485(10) -0.0038(9) 0.0014(9) 0.0046(9)
    C19 0.0731(13) 0.0392(9) 0.0575(11) -0.0003(9) 0.0036(10) -0.0106(8)
    C3 0.0544(11) 0.0431(10) 0.0653(12) -0.0049(8) 0.0026(9) 0.0015(9)
    C2 0.0693(13) 0.0439(11) 0.0789(15) -0.0115(10) 0.0124(11) -0.0084(10)
    C1 0.0747(14) 0.0390(10) 0.0729(14) 0.0043(9) 0.0268(11) 0.0095(9)
    C17 0.0482(12) 0.0956(18) 0.0968(18) -0.0064(12) 0.0191(12) -0.0075(15)
    C10 0.0723(14) 0.0598(13) 0.0986(19) 0.0036(11) 0.0323(13) -0.0114(12)
_geom_special_details
;
All e.s.d.'s (except the e.s.d. in the dihedral angle between two l.s. planes)
are estimated using the full covariance matrix. The cell e.s.d.'s are taken
into account individually in the estimation of e.s.d.'s in distances, angles
and torsion angles; correlations between e.s.d.'s in cell parameters are only
used when they are defined by crystal symmetry. An approximate (isotropic)
treatment of cell e.s.d.'s is used for estimating e.s.d.'s involving l.s.
planes.
;
loop_
    _geom_bond_atom_site_label_1
    _geom_bond_atom_site_label_2
    _geom_bond_site_symmetry_2
    _geom_bond_distance
    _geom_bond_publ_flag
    S1 C13 . 1.659(2) ?
    Cl1 C1 . 1.738(2) ?
    N2 C7 . 1.353(2) ?
    N2 N1 . 1.357(2) ?
    N2 C11 . 1.455(2) ?
    N3 C12 . 1.372(2) ?
    N3 C13 . 1.377(2) ?
    N3 C14 . 1.436(2) ?
    N1 C9 . 1.332(2) ?
    N4 C13 . 1.337(2) ?
    N4 N5 . 1.369(2) ?
    N4 HN4 . 0.89(2) ?
    N5 C12 . 1.293(2) ?
    C12 C11 . 1.486(2) ?
    C14 C20 . 1.373(2) ?
    C14 C15 . 1.377(2) ?
    C15 C16 . 1.385(2) ?
    C15 H19 . 0.9300 ?
    C4 C3 . 1.382(3) ?
    C4 C5 . 1.387(3) ?
    C4 C7 . 1.472(2) ?
    C11 H11A . 0.9700 ?
    C11 H11B . 0.9700 ?
    C20 C19 . 1.381(3) ?
    C20 H14 . 0.9300 ?
    C9 C8 . 1.398(3) ?
    C9 C10 . 1.495(3) ?
    C16 C18 . 1.377(3) ?
    C16 C17 . 1.504(3) ?
    C18 C19 . 1.379(3) ?
    C18 H16 . 0.9300 ?
    C7 C8 . 1.367(3) ?
    C6 C1 . 1.363(3) ?
    C6 C5 . 1.378(3) ?
    C6 H6 . 0.9300 ?
    C8 H8 . 0.9300 ?
    C5 H5 . 0.9300 ?
    C19 H15 . 0.9300 ?
    C3 C2 . 1.381(3) ?
    C3 H3 . 0.9300 ?
    C2 C1 . 1.367(3) ?
    C2 H2 . 0.9300 ?
    C17 H17A . 0.9600 ?
    C17 H17B . 0.9600 ?
    C17 H17C . 0.9600 ?
    C10 H10A . 0.9600 ?
    C10 H10B . 0.9600 ?
    C10 H10C . 0.9600 ?
loop_
    _geom_angle_atom_site_label_1
    _geom_angle_atom_site_label_2
    _geom_angle_atom_site_label_3
    _geom_angle_site_symmetry_1
    _geom_angle_site_symmetry_3
    _geom_angle
    _geom_angle_publ_flag
    C7 N2 N1 . . 111.89(14) ?
    C7 N2 C11 . . 128.53(15) ?
    N1 N2 C11 . . 119.43(13) ?
    C12 N3 C13 . . 107.90(14) ?
    C12 N3 C14 . . 126.46(14) ?
    C13 N3 C14 . . 125.54(14) ?
    C9 N1 N2 . . 105.27(14) ?
    C13 N4 N5 . . 113.98(15) ?
    C13 N4 HN4 . . 125.5(13) ?
    N5 N4 HN4 . . 119.9(13) ?
    C12 N5 N4 . . 103.82(14) ?
    N5 C12 N3 . . 111.46(15) ?
    N5 C12 C11 . . 123.46(16) ?
    N3 C12 C11 . . 125.05(15) ?
    C20 C14 C15 . . 121.24(16) ?
    C20 C14 N3 . . 119.76(15) ?
    C15 C14 N3 . . 118.99(15) ?
    C14 C15 C16 . . 120.39(16) ?
    C14 C15 H19 . . 119.8 ?
    C16 C15 H19 . . 119.8 ?
    C3 C4 C5 . . 118.72(18) ?
    C3 C4 C7 . . 119.44(17) ?
    C5 C4 C7 . . 121.82(17) ?
    N4 C13 N3 . . 102.84(15) ?
    N4 C13 S1 . . 128.86(14) ?
    N3 C13 S1 . . 128.28(14) ?
    N2 C11 C12 . . 112.56(14) ?
    N2 C11 H11A . . 109.1 ?
    C12 C11 H11A . . 109.1 ?
    N2 C11 H11B . . 109.1 ?
    C12 C11 H11B . . 109.1 ?
    H11A C11 H11B . . 107.8 ?
    C14 C20 C19 . . 118.55(17) ?
    C14 C20 H14 . . 120.7 ?
    C19 C20 H14 . . 120.7 ?
    N1 C9 C8 . . 110.33(17) ?
    N1 C9 C10 . . 120.48(18) ?
    C8 C9 C10 . . 129.19(19) ?
    C18 C16 C15 . . 118.22(17) ?
    C18 C16 C17 . . 121.46(18) ?
    C15 C16 C17 . . 120.32(19) ?
    C16 C18 C19 . . 121.26(17) ?
    C16 C18 H16 . . 119.4 ?
    C19 C18 H16 . . 119.4 ?
    N2 C7 C8 . . 106.16(16) ?
    N2 C7 C4 . . 123.88(16) ?
    C8 C7 C4 . . 129.96(16) ?
    C1 C6 C5 . . 118.9(2) ?
    C1 C6 H6 . . 120.5 ?
    C5 C6 H6 . . 120.5 ?
    C7 C8 C9 . . 106.34(16) ?
    C7 C8 H8 . . 126.8 ?
    C9 C8 H8 . . 126.8 ?
    C6 C5 C4 . . 120.8(2) ?
    C6 C5 H5 . . 119.6 ?
    C4 C5 H5 . . 119.6 ?
    C18 C19 C20 . . 120.32(18) ?
    C18 C19 H15 . . 119.8 ?
    C20 C19 H15 . . 119.8 ?
    C4 C3 C2 . . 120.66(19) ?
    C4 C3 H3 . . 119.7 ?
    C2 C3 H3 . . 119.7 ?
    C1 C2 C3 . . 118.9(2) ?
    C1 C2 H2 . . 120.5 ?
    C3 C2 H2 . . 120.5 ?
    C6 C1 C2 . . 121.89(19) ?
    C6 C1 Cl1 . . 119.44(18) ?
    C2 C1 Cl1 . . 118.67(18) ?
    C16 C17 H17A . . 109.5 ?
    C16 C17 H17B . . 109.5 ?
    H17A C17 H17B . . 109.5 ?
    C16 C17 H17C . . 109.5 ?
    H17A C17 H17C . . 109.5 ?
    H17B C17 H17C . . 109.5 ?
    C9 C10 H10A . . 109.5 ?
    C9 C10 H10B . . 109.5 ?
    H10A C10 H10B . . 109.5 ?
    C9 C10 H10C . . 109.5 ?
    H10A C10 H10C . . 109.5 ?
    H10B C10 H10C . . 109.5 ?
loop_
    _geom_torsion_atom_site_label_1
    _geom_torsion_atom_site_label_2
    _geom_torsion_atom_site_label_3
    _geom_torsion_atom_site_label_4
    _geom_torsion_site_symmetry_1
    _geom_torsion_site_symmetry_2
    _geom_torsion_site_symmetry_3
    _geom_torsion_site_symmetry_4
    _geom_torsion
    _geom_torsion_publ_flag
    C7 N2 N1 C9 . . . . -0.24(19) ?
    C11 N2 N1 C9 . . . . 175.82(15) ?
    C13 N4 N5 C12 . . . . 1.10(19) ?
    N4 N5 C12 N3 . . . . -0.47(18) ?
    N4 N5 C12 C11 . . . . 177.59(15) ?
    C13 N3 C12 N5 . . . . -0.25(19) ?
    C14 N3 C12 N5 . . . . -176.79(15) ?
    C13 N3 C12 C11 . . . . -178.27(15) ?
    C14 N3 C12 C11 . . . . 5.2(3) ?
    C12 N3 C14 C20 . . . . -91.4(2) ?
    C13 N3 C14 C20 . . . . 92.6(2) ?
    C12 N3 C14 C15 . . . . 87.3(2) ?
    C13 N3 C14 C15 . . . . -88.7(2) ?
    C20 C14 C15 C16 . . . . 0.4(3) ?
    N3 C14 C15 C16 . . . . -178.24(16) ?
    N5 N4 C13 N3 . . . . -1.22(19) ?
    N5 N4 C13 S1 . . . . -179.74(13) ?
    C12 N3 C13 N4 . . . . 0.86(17) ?
    C14 N3 C13 N4 . . . . 177.44(14) ?
    C12 N3 C13 S1 . . . . 179.39(14) ?
    C14 N3 C13 S1 . . . . -4.0(3) ?
    C7 N2 C11 C12 . . . . 129.99(18) ?
    N1 N2 C11 C12 . . . . -45.3(2) ?
    N5 C12 C11 N2 . . . . 117.51(18) ?
    N3 C12 C11 N2 . . . . -64.7(2) ?
    C15 C14 C20 C19 . . . . -1.3(3) ?
    N3 C14 C20 C19 . . . . 177.29(16) ?
    N2 N1 C9 C8 . . . . 0.0(2) ?
    N2 N1 C9 C10 . . . . 179.80(19) ?
    C14 C15 C16 C18 . . . . 0.8(3) ?
    C14 C15 C16 C17 . . . . -179.16(19) ?
    C15 C16 C18 C19 . . . . -1.0(3) ?
    C17 C16 C18 C19 . . . . 178.9(2) ?
    N1 N2 C7 C8 . . . . 0.4(2) ?
    C11 N2 C7 C8 . . . . -175.26(16) ?
    N1 N2 C7 C4 . . . . -178.73(15) ?
    C11 N2 C7 C4 . . . . 5.7(3) ?
    C3 C4 C7 N2 . . . . -127.2(2) ?
    C5 C4 C7 N2 . . . . 54.4(3) ?
    C3 C4 C7 C8 . . . . 54.0(3) ?
    C5 C4 C7 C8 . . . . -124.4(2) ?
    N2 C7 C8 C9 . . . . -0.3(2) ?
    C4 C7 C8 C9 . . . . 178.69(18) ?
    N1 C9 C8 C7 . . . . 0.2(2) ?
    C10 C9 C8 C7 . . . . -179.6(2) ?
    C1 C6 C5 C4 . . . . 1.1(3) ?
    C3 C4 C5 C6 . . . . -2.7(3) ?
    C7 C4 C5 C6 . . . . 175.69(18) ?
    C16 C18 C19 C20 . . . . 0.0(3) ?
    C14 C20 C19 C18 . . . . 1.1(3) ?
    C5 C4 C3 C2 . . . . 1.2(3) ?
    C7 C4 C3 C2 . . . . -177.28(18) ?
    C4 C3 C2 C1 . . . . 1.9(3) ?
    C5 C6 C1 C2 . . . . 2.1(3) ?
    C5 C6 C1 Cl1 . . . . -177.48(16) ?
    C3 C2 C1 C6 . . . . -3.6(3) ?
    C3 C2 C1 Cl1 . . . . 175.96(17) ?
loop_
    _geom_hbond_atom_site_label_D
    _geom_hbond_atom_site_label_H
    _geom_hbond_atom_site_label_A
    _geom_hbond_site_symmetry_A
    _geom_hbond_distance_DH
    _geom_hbond_distance_HA
    _geom_hbond_distance_DA
    _geom_hbond_angle_DHA
    _geom_hbond_publ_flag
    N4 HN4 N1 3_766 0.88(2) 2.02(2) 2.888(2) 166(2) yes
    C5 H5 C16 4_666 0.93 2.83 3.536(3) 134 no
    C6 H6 S1 4_666 0.93 3.00 3.790(3) 144 yes
    C2 H2 C2 3_656 0.93 2.85 3.464(4) 124 no
    C20 H14 Cl1 3_756 0.93 2.98 3.537(4) 120 yes
_iucr_refine_instructions_details
;
CELL  0.71073   8.3280  16.4070  14.7590   90.000   99.509   90.000
ZERR     4.00   0.0050   0.0050   0.0050    0.00    0.005    0.00
LATT   1
SYMM  1/2 - X, 1/2 + Y, 1/2 - Z
SFAC  C    H    N    S    CL
UNIT  80   72   20   4    4
MERG   2
OMIT    -3.00  52.00
FMAP   2
PLAN   25
SIZE     0.52   0.53   0.61
ACTA    50.00
CONF
WGHT     0.04740     0.86620
L.S.  20
FVAR     0.12132
S1    4    0.893306    0.450295    0.232732    11.00000    0.08652    0.07090 =
        0.06080    0.02431    0.00455   -0.00268
CL1   5    0.872055   -0.109059    0.564291    11.00000    0.13904    0.04140 =
        0.13470    0.01242    0.05344    0.01676
N2    3    0.835800    0.307837    0.582929    11.00000    0.04690    0.03646 =
        0.04260    0.00004    0.00835   -0.00396
N3    3    0.912959    0.362009    0.391385    11.00000    0.04047    0.03622 =
        0.04354    0.00142    0.00595   -0.00130
N1    3    0.769247    0.381014    0.598192    11.00000    0.05281    0.03804 =
        0.04768   -0.00240    0.01036   -0.00483
N4    3    1.080737    0.460149    0.400668    11.00000    0.05008    0.03693 =
        0.05770   -0.00040    0.01712   -0.00732
N5    3    1.107653    0.424036    0.485424    11.00000    0.04556    0.04395 =
        0.05158   -0.00438    0.01090   -0.00714
C12   1    1.004627    0.364495    0.477529    11.00000    0.03728    0.03759 =
        0.04414   -0.00289    0.00806    0.00004
C14   1    0.782163    0.306582    0.359981    11.00000    0.04121    0.03497 =
        0.03905    0.00119    0.00342   -0.00102
C15   1    0.626920    0.326432    0.373070    11.00000    0.04538    0.03965 =
        0.04628   -0.00426    0.00829    0.00167
AFIX   43
H19   2    0.607924    0.375829    0.400340    11.00000   -1.20000
AFIX    0
C4    1    0.776125    0.158838    0.583391    11.00000    0.05528    0.03708 =
        0.04470    0.00387    0.01178   -0.00472
C13   1    0.961920    0.425326    0.341187    11.00000    0.04807    0.03674 =
        0.05430    0.00301    0.01474    0.00304
C11   1    0.992990    0.305202    0.552339    11.00000    0.04274    0.04748 =
        0.04588    0.00324    0.00509   -0.00109
AFIX   23
H11A  2    1.011212    0.250667    0.530772    11.00000   -1.20000
H11B  2    1.077948    0.316830    0.604041    11.00000   -1.20000
AFIX    0
C20   1    0.814063    0.234374    0.319412    11.00000    0.05009    0.04509 =
        0.05196   -0.00527    0.00707    0.00627
AFIX   43
H14   2    0.918808    0.221954    0.309631    11.00000   -1.20000
AFIX    0
C9    1    0.623178    0.363816    0.618861    11.00000    0.05385    0.04627 =
        0.05371   -0.00575    0.01522   -0.00484
C16   1    0.498869    0.273161    0.345804    11.00000    0.04450    0.05528 =
        0.04726    0.00180    0.00685   -0.00480
C18   1    0.531600    0.200185    0.306669    11.00000    0.06092    0.05065 =
        0.04918   -0.00162   -0.00036   -0.01699
AFIX   43
H16   2    0.447315    0.163419    0.288815    11.00000   -1.20000
AFIX    0
C7    1    0.734950    0.245250    0.593834    11.00000    0.05232    0.04014 =
        0.04095    0.00150    0.00776   -0.00777
C6    1    0.947381    0.042393    0.625930    11.00000    0.07184    0.05727 =
        0.06301    0.01689    0.00967    0.01219
AFIX   43
H6    2    1.040635    0.019422    0.659626    11.00000   -1.20000
AFIX    0
C8    1    0.597321    0.279530    0.616589    11.00000    0.05340    0.04760 =
        0.06086   -0.00106    0.01971   -0.01047
AFIX   43
H8    2    0.504968    0.252260    0.628229    11.00000   -1.20000
AFIX    0
C5    1    0.916704    0.124636    0.632342    11.00000    0.06477    0.05262 =
        0.04846    0.00476    0.00163   -0.00358
AFIX   43
H5    2    0.990879    0.157484    0.669805    11.00000   -1.20000
AFIX    0
C19   1    0.687164    0.180546    0.293425    11.00000    0.07304    0.03900 =
        0.05752   -0.01050    0.00377   -0.00048
AFIX   43
H15   2    0.706697    0.130876    0.266898    11.00000   -1.20000
AFIX    0
C3    1    0.670958    0.109712    0.525063    11.00000    0.05447    0.04304 =
        0.06513    0.00135    0.00260   -0.00489
AFIX   43
H3    2    0.577388    0.132070    0.491018    11.00000   -1.20000
AFIX    0
C2    1    0.703382    0.027688    0.516793    11.00000    0.06955    0.04376 =
        0.07878   -0.00822    0.01246   -0.01115
AFIX   43
H2    2    0.634201   -0.004946    0.476106    11.00000   -1.20000
AFIX    0
C1    1    0.838972   -0.004697    0.569470    11.00000    0.07433    0.03934 =
        0.07255    0.00927    0.02671    0.00430
C17   1    0.328950    0.295470    0.358873    11.00000    0.04793    0.09514 =
        0.09620   -0.00699    0.01930   -0.00614
AFIX  137
H17A  2    0.255648    0.252121    0.336402    11.00000   -1.50000
H17B  2    0.296048    0.344574    0.325541    11.00000   -1.50000
H17C  2    0.326738    0.303951    0.423013    11.00000   -1.50000
AFIX    0
C10   1    0.513167    0.430486    0.640556    11.00000    0.07198    0.05963 =
        0.09878   -0.01152    0.03168    0.00386
AFIX  137
H10A  2    0.572902    0.480709    0.649058    11.00000   -1.50000
H10B  2    0.472042    0.417229    0.695798    11.00000   -1.50000
H10C  2    0.423918    0.436328    0.590742    11.00000   -1.50000
AFIX    0
HN4   2    1.130278    0.505989    0.391275    11.00000    0.05258
HKLF 4
END
;
data_global
_journal_date_recd_electronic     2013-02-10
_journal_date_accepted     2013-05-16
_journal_name_full     'Acta Crystallographica, Section E'
_journal_year     2013
_journal_volume     69
_journal_issue      6
_journal_page_first     o936
_journal_page_last     o937
_journal_paper_category     QO
_journal_paper_doi     10.1107/S1600536813013494
_journal_coeditor_code     GW2132
_publ_contact_author_name     'Maqsood Ahmed'
_publ_contact_author_address
;
Department of Chemistry, Government College University, Lahore 54000, Pakistan
;
_publ_contact_author_email     'maqsood.ahmed@gcu.edu.pk'
_publ_contact_author_fax     ?
_publ_contact_author_phone     '+92 (0) 3216746041'
_publ_section_title
;\
3-{[5-(4-Chlorophenyl)-3-methyl-1<i>H</i>-pyrazol-1-yl]methyl}-4-<i>m</i>-\
tolyl-1<i>H</i>-1,2,4-triazole-5(4<i>H</i>)-thione
;
loop_
    _publ_author_name
    _publ_author_footnote
    _publ_author_address
    'Farrukh, Muhammad A.' .
;
Department of Chemistry, Government College University, Lahore 54000, Pakistan
;
    'Ahmed, Maqsood' .
;
Department of Chemistry, Government College University, Lahore 54000, Pakistan
;
    'Mohamed, Shaaban K.' .
;
Chemistry and Environmental Division, Manchester Metropolitan University,
Manchester, M1 5GD, England
Chemistry Department, Faculty of Science,
Minia University, El-Minia, Egypt
;
    'Marzouk, Adel A.' .
;
Pharmaceutical Chemistry Department, Faculty of Pharmacy, Al Azhar University,
Egypt
;
    'El-Moghazy, Samir M.' .
;
Faculty of Pharmacy, Pharmaceutical Chemistry Department, Cairo University,
Cairo, Egypt
;
