# Supplementary material for: 3-{[5-(4-Chloro­phen­yl)-3-methyl-1H-pyrazol-1-yl]meth­yl}-4-m-tolyl-1H-1,2,4-triazole-5(4H)-thione
Source: Acta Crystallogr Sect E Struct Rep Online. 2013 May 22;69(Pt 6):o936–7. doi: 10.1107/S1600536813013494 (PMC3685083; doi:10.1107/S1600536813013494)
Supplement: Supplementary file 2 [file e-69-0o936-Isup2.hkl]

# 
# h,k,l, Fc-squared, Fo-squared, sigma(Fo-squared) and status flag 
# 
data_I
_shelx_title ' MS2Akhyar_0m in P2(1)/n' 
_shelx_refln_list_code          4 
_shelx_F_calc_maximum      273.50 
_exptl_crystal_F_000       824.00 
_reflns_d_resolution_high  0.8107 
 
loop_ 
 _symmetry_equiv_pos_as_xyz 
 'x, y, z' 
 '-x+1/2, y+1/2, -z+1/2' 
 '-x, -y, -z' 
 'x-1/2, -y-1/2, z-1/2' 
 
_cell_length_a     8.3280 
_cell_length_b    16.4070 
_cell_length_c    14.7590 
_cell_angle_alpha  90.000 
_cell_angle_beta   99.509 
_cell_angle_gamma  90.000 
 
_shelx_F_squared_multiplier     1.000 
 
loop_ 
 _refln_index_h 
 _refln_index_k 
 _refln_index_l 
 _refln_F_squared_calc 
 _refln_F_squared_meas 
 _refln_F_squared_sigma 
 _refln_observed_status 
   2   0   0     1185.34     1020.20     11.17 o 
   4   0   0     1035.63      942.49     10.64 o 
   6   0   0        0.35       -0.62      0.93 o 
   8   0   0      115.10      117.48      4.34 o 
  10   0   0      101.27      124.33      4.76 o 
   1   1   0     1383.49     1472.45     16.71 o 
   2   1   0      262.87      260.64      2.10 o 
   3   1   0       54.04       42.01      0.54 o 
   4   1   0      339.07      387.25      3.14 o 
   5   1   0       23.35       14.61      1.28 o 
   6   1   0      475.17      506.53      5.69 o 
   7   1   0      135.40      130.36      2.29 o 
   8   1   0        7.21        4.03      1.23 o 
   9   1   0       30.40       29.67      1.71 o 
  10   1   0       18.69       21.58      1.68 o 
   1   2   0     2324.98     2387.80     23.86 o 
   2   2   0     2204.46     2255.20     16.81 o 
   3   2   0     1914.12     1968.07     14.36 o 
   4   2   0     2232.82     2392.42     18.88 o 
   5   2   0      133.53      132.82      1.73 o 
   6   2   0      518.04      515.65      6.41 o 
   7   2   0      275.78      275.36      3.98 o 
   8   2   0       13.41       11.32      1.25 o 
   9   2   0       37.23       35.87      1.78 o 
  10   2   0        4.29        2.05      1.34 o 
   1   3   0      101.46       91.74      1.02 o 
   2   3   0     1541.55     1610.72     12.43 o 
   3   3   0     2099.65     2233.32     16.97 o 
   4   3   0     2217.60     2390.01     19.16 o 
   5   3   0     1953.63     2081.08     20.65 o 
   6   3   0       70.37       69.57      1.57 o 
   7   3   0        4.20        1.47      1.78 o 
   8   3   0       62.35       55.44      2.48 o 
   9   3   0       20.17       20.76      1.61 o 
  10   3   0       13.75       14.82      1.95 o 
   0   4   0     1848.54     1884.24     20.00 o 
   1   4   0       70.19       77.12      0.87 o 
   2   4   0       21.06        9.50      0.44 o 
   3   4   0       31.67       47.11      0.88 o 
   4   4   0      513.34      603.52      5.87 o 
   5   4   0       23.42       32.48      1.20 o 
   6   4   0       68.12       57.79      1.83 o 
   7   4   0       43.59       35.63      2.71 o 
   8   4   0       39.48       35.96      3.74 o 
   9   4   0       16.93       23.55      1.61 o 
   1   5   0      411.49      363.23      2.49 o 
   2   5   0      687.16      613.00      4.21 o 
   3   5   0        0.15       -0.84      0.57 o 
   4   5   0        6.46        9.00      0.83 o 
   5   5   0        8.62        7.08      0.90 o 
   6   5   0      244.77      257.05      4.27 o 
   7   5   0        0.21       -1.51      1.01 o 
   8   5   0      205.46      204.87      3.83 o 
   9   5   0        0.96        0.00      1.31 o 
   0   6   0      220.20      232.99      2.31 o 
   1   6   0     1079.33     1076.28      6.89 o 
   2   6   0      982.00      915.04      6.13 o 
   3   6   0        1.24       -0.91      0.61 o 
   4   6   0        0.98       -0.09      0.45 o 
   5   6   0       48.76       58.87      1.74 o 
   6   6   0       49.34       51.55      1.55 o 
   7   6   0        3.81       -0.35      1.71 o 
   8   6   0       13.75       14.09      1.17 o 
   9   6   0        3.20       -0.06      2.08 o 
   1   7   0      299.92      269.78      2.22 o 
   2   7   0     1914.00     1764.38     11.35 o 
   3   7   0      704.60      813.71      6.81 o 
   4   7   0       44.28       55.33      1.50 o 
   5   7   0      225.62      194.28      2.90 o 
   6   7   0      159.28      157.10      2.85 o 
   7   7   0        0.86        0.06      1.16 o 
   8   7   0        1.95       -1.26      1.91 o 
   9   7   0        0.37       -0.75      1.17 o 
   0   8   0        4.08        0.97      0.87 o 
   1   8   0      143.44      174.72      1.99 o 
   2   8   0      935.19      975.40      7.21 o 
   3   8   0       60.13       71.85      1.17 o 
   4   8   0        0.27       -0.50      0.94 o 
   5   8   0      297.45      277.28      4.34 o 
   6   8   0       10.29        8.22      1.31 o 
   7   8   0        1.43        2.46      0.96 o 
   8   8   0        6.01        2.33      1.16 o 
   9   8   0        1.42        1.96      1.20 o 
   1   9   0     3208.25     3293.80     25.50 o 
   2   9   0       81.00       92.30      1.14 o 
   3   9   0      782.32      778.83      6.54 o 
   4   9   0      451.16      443.81      5.15 o 
   5   9   0      618.64      612.49     13.12 o 
   6   9   0       74.08       61.99      2.16 o 
   7   9   0        0.52        4.01      1.94 o 
   8   9   0       37.88       37.36      2.14 o 
   9   9   0        0.03       -0.23      1.31 o 
   0  10   0       18.33       17.25      1.12 o 
   1  10   0       85.40       66.07      1.20 o 
   2  10   0      298.97      332.65      3.35 o 
   3  10   0       10.57        8.64      0.88 o 
   4  10   0        7.75        9.54      1.06 o 
   5  10   0       61.74       76.52      1.84 o 
   6  10   0      395.70      371.20      7.87 o 
   7  10   0      201.74      221.29      3.75 o 
   8  10   0        6.23        5.04      1.56 o 
   1  11   0       22.54       19.05      1.64 o 
   2  11   0      444.67      441.05      4.51 o 
   3  11   0        1.68        1.41      1.00 o 
   4  11   0       12.33        5.61      1.26 o 
   5  11   0      370.41      374.48      6.81 o 
   6  11   0        1.05       -0.41      0.99 o 
   7  11   0        0.06       -2.77      1.85 o 
   8  11   0        9.72       13.36      1.71 o 
   0  12   0     1565.74     1522.93     21.02 o 
   1  12   0      214.86      234.50      2.98 o 
   2  12   0      224.31      220.20      5.02 o 
   3  12   0      150.74      135.02      2.88 o 
   4  12   0       97.13       99.65      2.38 o 
   5  12   0       36.91       30.80      1.39 o 
   6  12   0       16.72       20.49      1.29 o 
   7  12   0        3.42        3.99      2.86 o 
   8  12   0        1.09        0.36      1.20 o 
   1  13   0      171.82      182.77      3.51 o 
   2  13   0      864.88      863.80     10.58 o 
   3  13   0       82.82       86.74      1.69 o 
   4  13   0        3.54        5.28      1.08 o 
   5  13   0      442.52      412.46     10.35 o 
   6  13   0        1.61       -0.25      1.11 o 
   7  13   0        2.19       -0.75      1.03 o 
   0  14   0      384.04      365.09      6.07 o 
   1  14   0      689.60      683.70      7.57 o 
   2  14   0      523.39      515.44      7.83 o 
   3  14   0      144.42      133.79      3.42 o 
   4  14   0       76.07       81.69      2.05 o 
   5  14   0        3.12        4.77      1.40 o 
   6  14   0        6.61        4.31      1.59 o 
   7  14   0       22.91       20.31      2.09 o 
   1  15   0      488.11      507.83      8.33 o 
   2  15   0        0.93       -1.06      2.55 o 
   3  15   0       16.66       12.89      3.41 o 
   4  15   0       21.34       22.10      1.62 o 
   5  15   0        8.04        5.23      2.24 o 
   6  15   0        1.84        0.23      1.70 o 
   0  16   0      387.55      366.13      9.41 o 
   1  16   0        5.91       14.36      2.18 o 
   2  16   0       18.00       16.61      1.42 o 
   3  16   0       72.00       69.57      2.24 o 
   4  16   0        2.56       -0.34      1.53 o 
   5  16   0       44.03       44.67      1.86 o 
   6  16   0       19.53       19.45      1.82 o 
   1  17   0      190.63      188.23      4.92 o 
   2  17   0       89.52       81.93      3.25 o 
   3  17   0        1.13       -0.76      1.21 o 
   4  17   0        1.63       -0.43      1.35 o 
   5  17   0        0.45        3.69      1.40 o 
   0  18   0        7.74        5.02      3.57 o 
   1  18   0        0.89        0.25      1.90 o 
   2  18   0       19.24       23.23      1.63 o 
   3  18   0        3.09        3.86      1.99 o 
   4  18   0      117.63      135.64      5.09 o 
   1  19   0       99.41       93.42      2.74 o 
   2  19   0       96.46      110.88      2.87 o 
   3  19   0       17.40       19.93      1.64 o 
   0  20   0        3.40        0.51      4.80 o 
   1  20   0       26.62       22.06      1.65 o 
  -9   0   1        3.07        0.29      1.63 o 
  -7   0   1       31.95       31.82      2.27 o 
  -5   0   1       71.44       51.06      1.66 o 
  -3   0   1      277.61      266.31      2.80 o 
  -1   0   1     7047.01     6776.62    101.54 o 
   1   0   1    14380.03    13435.33    226.57 o 
   3   0   1      373.50      367.93      4.50 o 
   5   0   1       56.85       56.91      1.65 o 
   7   0   1       40.28       36.71      5.93 o 
   9   0   1       31.33       28.37      2.38 o 
 -10   1   1       35.39       40.95      4.50 o 
  -9   1   1        9.46        5.52      1.17 o 
  -8   1   1       48.06       50.90      1.96 o 
  -7   1   1       67.73       64.98      2.06 o 
  -6   1   1      152.29      142.96      2.81 o 
  -5   1   1     1766.28     1913.17     16.39 o 
  -4   1   1     1349.38     1417.79     11.06 o 
  -3   1   1        7.72        4.77      0.42 o 
  -2   1   1    22346.28    22153.79    216.17 o 
  -1   1   1    10362.90    10099.62    159.07 o 
   0   1   1       85.00       41.78      2.70 o 
   1   1   1     8307.38     8030.76    101.27 o 
   2   1   1     1077.25     1092.37      8.89 o 
   3   1   1      856.23      837.55      6.78 o 
   4   1   1       62.75       70.96      1.32 o 
   5   1   1       65.41       50.64      1.44 o 
   6   1   1       23.92       26.25      1.12 o 
   7   1   1       99.32       91.27      2.05 o 
   8   1   1      104.47      101.42      2.58 o 
   9   1   1       12.32        8.67      1.33 o 
  10   1   1        4.60        5.11      1.58 o 
 -10   2   1       27.63       24.44      1.60 o 
  -9   2   1        2.29        1.03      1.30 o 
  -8   2   1       58.77       62.66      2.26 o 
  -7   2   1      134.86      149.62      2.45 o 
  -6   2   1      634.35      642.29      7.89 o 
  -5   2   1     1080.74     1198.93     10.85 o 
  -4   2   1      439.85      530.52      4.31 o 
  -3   2   1       40.45       21.05      0.35 o 
  -2   2   1      142.21      119.30      1.05 o 
  -1   2   1     2228.95     2226.44     16.09 o 
   0   2   1      993.32      974.84      9.61 o 
   1   2   1     2041.21     2035.63     16.27 o 
   2   2   1     2729.37     2714.91     22.79 o 
   3   2   1      211.00      205.49      1.98 o 
   4   2   1     2088.37     2167.78     17.25 o 
   5   2   1      365.35      385.38      4.58 o 
   6   2   1       29.87       25.74      1.60 o 
   7   2   1      109.23      115.38      2.30 o 
   8   2   1       22.50       21.15      1.63 o 
   9   2   1        6.62        5.99      1.33 o 
 -10   3   1        3.28        1.18      1.28 o 
  -9   3   1        2.42        2.16      1.27 o 
  -8   3   1        0.83       -0.74      1.21 o 
  -7   3   1        2.70        0.24      0.55 o 
  -6   3   1      639.91      659.96      8.06 o 
  -5   3   1      605.27      636.71      6.08 o 
  -4   3   1        7.75        0.47      0.82 o 
  -3   3   1     1630.48     1621.28     12.65 o 
  -2   3   1      261.29      251.71      2.01 o 
  -1   3   1    17472.34    16859.12    150.03 o 
   0   3   1     8022.65     7676.18     50.30 o 
   1   3   1     4173.99     4034.49     29.59 o 
   2   3   1      211.94      214.24      1.92 o 
   3   3   1      265.09      226.11      2.29 o 
   4   3   1       50.07       37.83      0.93 o 
   5   3   1        0.11       -0.04      0.64 o 
   6   3   1        2.29        4.23      1.27 o 
   7   3   1      601.32      633.12     10.48 o 
   8   3   1      125.61      123.19      2.79 o 
   9   3   1        2.98        5.12      1.81 o 
 -10   4   1        5.45        6.84      1.43 o 
  -9   4   1      102.56      100.91      2.59 o 
  -8   4   1       20.83       17.01      1.30 o 
  -7   4   1       13.93       10.65      2.27 o 
  -6   4   1       19.00       10.91      1.86 o 
  -5   4   1       34.22       39.98      1.11 o 
  -4   4   1      229.85      223.71      2.21 o 
  -3   4   1        9.75       20.24      0.61 o 
  -2   4   1     2756.73     2771.92     19.18 o 
  -1   4   1      846.94      874.54      5.71 o 
   0   4   1     4625.41     4452.66     30.10 o 
   1   4   1     5166.03     5232.77     37.84 o 
   2   4   1      335.54      391.11      3.27 o 
   3   4   1        3.25        8.67      0.57 o 
   4   4   1     1018.78     1145.45      9.53 o 
   5   4   1       21.29       17.07      0.76 o 
   6   4   1       97.18       93.77      2.22 o 
   7   4   1       48.86       49.09      3.00 o 
   8   4   1       28.76       25.43      1.54 o 
   9   4   1      120.57      117.34      2.95 o 
  -9   5   1        0.89        0.07      1.31 o 
  -8   5   1        8.04        9.87      1.57 o 
  -7   5   1      399.07      422.61      8.00 o 
  -6   5   1      497.75      493.64      6.92 o 
  -5   5   1      117.21      102.75      1.68 o 
  -4   5   1     2016.99     2062.19     18.55 o 
  -3   5   1        0.54        1.05      0.57 o 
  -2   5   1       47.38       36.57      0.60 o 
  -1   5   1     8229.26     8371.20     54.94 o 
   0   5   1     1973.54     1847.04     11.70 o 
   1   5   1      779.50      785.67      5.27 o 
   2   5   1      212.51      234.25      1.89 o 
   3   5   1     2844.45     3003.58     23.06 o 
   4   5   1      122.86      109.29      1.77 o 
   5   5   1       13.82        7.80      0.93 o 
   6   5   1        0.23       -1.07      1.75 o 
   7   5   1       23.88       22.87      1.26 o 
   8   5   1        0.75        1.58      1.16 o 
   9   5   1       37.39       41.09      1.77 o 
  -9   6   1        1.64       -0.72      1.46 o 
  -8   6   1        0.54       -1.46      0.97 o 
  -7   6   1       48.51       39.96      2.78 o 
  -6   6   1      367.72      380.12      5.03 o 
  -5   6   1      672.02      701.24      7.50 o 
  -4   6   1       54.01       79.55      1.17 o 
  -3   6   1      125.83      136.25      2.53 o 
  -2   6   1      608.72      565.95      3.89 o 
  -1   6   1       56.65       62.67      0.77 o 
   0   6   1     2112.19     2074.86     13.18 o 
   1   6   1       25.76       30.86      0.80 o 
   2   6   1     2046.70     2203.89     15.01 o 
   3   6   1      298.71      301.44      2.97 o 
   4   6   1     1280.98     1246.55     12.64 o 
   5   6   1      370.21      383.93      4.98 o 
   6   6   1        0.23       -0.62      1.82 o 
   7   6   1       32.86       35.68      1.44 o 
   8   6   1      164.22      179.81      6.09 o 
   9   6   1        0.14       -0.18      1.14 o 
  -9   7   1        1.02        0.31      1.18 o 
  -8   7   1        3.16        0.52      1.02 o 
  -7   7   1       80.95       71.54      2.11 o 
  -6   7   1      158.61      154.86      3.27 o 
  -5   7   1        3.29        0.92      0.54 o 
  -4   7   1       54.49       58.83      1.26 o 
  -3   7   1       32.90       50.31      1.55 o 
  -2   7   1        9.27        2.31      0.42 o 
  -1   7   1     1019.36     1117.76      7.72 o 
   0   7   1     2590.12     2725.77     17.25 o 
   1   7   1        5.87        2.63      0.63 o 
   2   7   1      107.14      108.35      1.81 o 
   3   7   1      468.53      507.97      5.11 o 
   4   7   1      231.87      271.06      3.67 o 
   5   7   1      667.80      680.08      9.18 o 
   6   7   1        0.39       -1.46      0.97 o 
   7   7   1        1.79       -1.50      1.32 o 
   8   7   1       14.02       14.28      2.05 o 
   9   7   1       68.70       77.44      2.25 o 
  -9   8   1       20.04       20.30      1.66 o 
  -8   8   1       26.65       26.35      1.47 o 
  -7   8   1      131.49      136.41      2.70 o 
  -6   8   1      126.26      117.86      3.02 o 
  -5   8   1       51.24       51.20      1.85 o 
  -4   8   1      266.17      296.65      3.09 o 
  -3   8   1      322.85      268.97      2.43 o 
  -2   8   1     1375.55     1365.65     10.34 o 
  -1   8   1     1011.31     1144.61      8.14 o 
   0   8   1     2923.71     3022.26     19.20 o 
   1   8   1     3048.69     2963.91     19.80 o 
   2   8   1      233.40      267.45      2.33 o 
   3   8   1       42.10       31.27      0.81 o 
   4   8   1      277.41      276.03      3.73 o 
   5   8   1        0.74       -1.37      1.36 o 
   6   8   1      152.75      149.60      4.05 o 
   7   8   1       39.91       36.00      1.58 o 
   8   8   1       13.39        9.18      1.16 o 
   9   8   1        7.23        4.86      1.76 o 
  -9   9   1        3.18        0.48      1.76 o 
  -8   9   1       11.28        9.26      1.17 o 
  -7   9   1      272.04      272.79      8.31 o 
  -6   9   1      221.97      225.56      7.91 o 
  -5   9   1       44.52       46.83      1.97 o 
  -4   9   1     1009.15      994.20      9.29 o 
  -3   9   1      602.56      603.99      5.12 o 
  -2   9   1       19.25       16.59      0.52 o 
  -1   9   1       19.23       21.73      1.02 o 
   0   9   1     1465.89     1503.72     10.39 o 
   1   9   1     1449.40     1528.61     12.54 o 
   2   9   1        1.15       -0.41      0.49 o 
   3   9   1      237.22      252.26      2.69 o 
   4   9   1      548.50      535.55      6.69 o 
   5   9   1        4.45        4.97      1.24 o 
   6   9   1        7.26        3.43      0.86 o 
   7   9   1       57.87       50.27      1.74 o 
   8   9   1        0.03        0.87      1.16 o 
  -8  10   1        0.01       -0.43      1.02 o 
  -7  10   1      123.89      134.50      4.70 o 
  -6  10   1       61.14       62.47      1.60 o 
  -5  10   1      290.81      311.02      3.93 o 
  -4  10   1      367.60      339.00      3.82 o 
  -3  10   1     1538.83     1599.16     14.01 o 
  -2  10   1        0.32        0.56      0.87 o 
  -1  10   1       41.81       40.26      1.21 o 
   0  10   1        5.35        6.22      0.54 o 
   1  10   1      623.23      558.14      5.76 o 
   2  10   1      967.23      962.20      8.84 o 
   3  10   1        4.41        3.34      0.63 o 
   4  10   1       50.13       53.23      1.57 o 
   5  10   1      253.89      270.93      8.73 o 
   6  10   1        5.21        7.18      1.11 o 
   7  10   1       12.45       12.89      1.31 o 
   8  10   1       27.29       24.90      2.12 o 
  -8  11   1        0.01       -0.63      1.31 o 
  -7  11   1        2.23        2.05      2.01 o 
  -6  11   1      300.64      314.66      7.35 o 
  -5  11   1       81.72       90.85      1.82 o 
  -4  11   1       99.92      101.92      1.75 o 
  -3  11   1       43.26       48.75      2.19 o 
  -2  11   1      799.31      785.86      7.76 o 
  -1  11   1      137.71      158.03      2.98 o 
   0  11   1      162.44      173.27      2.47 o 
   1  11   1      288.95      268.92      4.25 o 
   2  11   1       36.32       44.06      1.49 o 
   3  11   1      218.89      224.87      2.90 o 
   4  11   1      367.09      355.17      4.48 o 
   5  11   1        8.79        5.26      0.99 o 
   6  11   1      134.86      130.00      3.80 o 
   7  11   1        1.92        3.47      1.15 o 
   8  11   1       17.12       15.76      3.75 o 
  -8  12   1        2.78        4.90      1.64 o 
  -7  12   1       35.48       38.25      1.54 o 
  -6  12   1        0.02       -1.29      1.45 o 
  -5  12   1        6.39        3.62      1.51 o 
  -4  12   1      317.73      324.48      3.91 o 
  -3  12   1        4.60        4.96      1.04 o 
  -2  12   1     2029.80     2090.24     21.26 o 
  -1  12   1       41.48       36.06      1.28 o 
   0  12   1      591.79      581.45      6.53 o 
   1  12   1      190.69      166.73      2.72 o 
   2  12   1      691.99      665.55      7.29 o 
   3  12   1      107.58      103.36      3.31 o 
   4  12   1      182.42      175.43      2.95 o 
   5  12   1        0.04       -0.18      0.90 o 
   6  12   1        1.54        0.95      1.43 o 
   7  12   1        7.56       10.61      1.24 o 
   8  12   1        1.88       -0.33      1.55 o 
  -7  13   1        4.93        5.43      1.24 o 
  -6  13   1        2.92        9.12      1.72 o 
  -5  13   1      109.28      111.07      2.68 o 
  -4  13   1      181.92      179.63      5.01 o 
  -3  13   1      571.52      551.52      6.09 o 
  -2  13   1       42.84       39.71      2.23 o 
  -1  13   1      134.70      119.49      2.21 o 
   0  13   1      120.26      118.43      2.08 o 
   1  13   1      102.32      101.79      1.99 o 
   2  13   1      713.22      699.90      9.39 o 
   3  13   1      125.34      116.68      3.09 o 
   4  13   1      280.69      303.66      5.40 o 
   5  13   1       91.83       86.17      2.15 o 
   6  13   1        0.26       -1.52      1.23 o 
   7  13   1        8.74        6.83      1.86 o 
  -7  14   1        0.01       -1.69      2.61 o 
  -6  14   1       54.70       47.73      2.79 o 
  -5  14   1      260.71      262.06      4.82 o 
  -4  14   1        1.69        1.08      1.10 o 
  -3  14   1        5.11        1.32      1.39 o 
  -2  14   1       63.91       61.62      3.19 o 
  -1  14   1       44.62       42.20      2.46 o 
   0  14   1       39.99       40.08      2.62 o 
   1  14   1       26.88       18.10      1.26 o 
   2  14   1       78.19       74.15      2.67 o 
   3  14   1        7.32        1.31      2.30 o 
   4  14   1      486.35      465.56      8.60 o 
   5  14   1        4.40        3.25      1.63 o 
   6  14   1       17.49       20.96      2.15 o 
   7  14   1        0.73       -2.32      1.65 o 
  -6  15   1       41.53       45.86      2.55 o 
  -5  15   1       11.88       17.40      1.59 o 
  -4  15   1       29.89       23.95      1.20 o 
  -3  15   1       29.55       16.93      2.50 o 
  -2  15   1       35.24       28.73      2.31 o 
  -1  15   1        4.21        2.77      1.13 o 
   0  15   1     1052.33     1028.12     11.30 o 
   1  15   1       11.03        6.17      1.00 o 
   2  15   1      114.30      101.57      2.45 o 
   3  15   1      128.13      135.47      2.58 o 
   4  15   1        0.49       -0.25      1.22 o 
   5  15   1        2.80        1.93      2.05 o 
   6  15   1        1.37        1.81      2.23 o 
  -6  16   1       31.13       34.52      2.70 o 
  -5  16   1       76.98       69.40      1.97 o 
  -4  16   1        3.86        2.32      2.42 o 
  -3  16   1        0.30       -2.45      1.63 o 
  -2  16   1       16.06       13.55      2.52 o 
  -1  16   1       96.25       83.22      2.38 o 
   0  16   1       10.77       14.01      1.44 o 
   1  16   1       11.44       14.56      1.33 o 
   2  16   1      166.75      183.73      3.88 o 
   3  16   1       63.14       58.50      2.24 o 
   4  16   1       36.06       40.43      1.69 o 
   5  16   1        9.58        6.52      2.19 o 
   6  16   1       35.19       37.09      3.12 o 
  -5  17   1       33.38       35.22      1.58 o 
  -4  17   1       87.06       99.72      3.10 o 
  -3  17   1        0.12       -2.06      1.37 o 
  -2  17   1        1.03        0.53      1.09 o 
  -1  17   1      143.26      169.91      3.30 o 
   0  17   1      164.85      159.72      3.31 o 
   1  17   1       37.36       39.61      3.84 o 
   2  17   1        9.40        9.80      1.75 o 
   3  17   1      150.43      154.35      4.61 o 
   4  17   1       42.49       44.10      2.16 o 
   5  17   1       65.77       85.76      2.42 o 
  -4  18   1       14.68       18.07      1.65 o 
  -3  18   1       68.95       75.36      3.27 o 
  -2  18   1       55.76       49.15      3.66 o 
  -1  18   1       55.19       57.64      2.34 o 
   0  18   1       40.65       54.45      2.25 o 
   1  18   1        4.35        5.73      1.62 o 
   2  18   1       25.03       22.05      1.63 o 
   3  18   1       64.40       73.34      3.32 o 
   4  18   1        0.21        1.21      1.45 o 
  -3  19   1        5.01        3.48      2.09 o 
  -2  19   1        1.19        0.83      1.78 o 
  -1  19   1       10.24        9.58      2.76 o 
   0  19   1      388.97      417.75     13.61 o 
   1  19   1       17.58       14.99      2.66 o 
   2  19   1       79.95       76.74      4.18 o 
   3  19   1       11.54       13.72      1.95 o 
  -1  20   1        8.89       10.50      2.26 o 
   0  20   1       17.86       22.77      2.34 o 
   1  20   1       36.21       39.18      1.95 o 
 -10   0   2        1.24       -2.51      1.67 o 
  -8   0   2       18.20       15.49      1.82 o 
  -6   0   2      415.67      475.45      6.82 o 
  -4   0   2      137.63      123.75      1.67 o 
  -2   0   2     7096.44     7011.35     74.38 o 
   0   0   2     5987.80     5765.07     90.13 o 
   2   0   2      451.83      383.95      5.12 o 
   4   0   2       48.82       47.52      1.97 o 
   6   0   2        1.26       -0.67      1.75 o 
   8   0   2       60.99       42.41      2.52 o 
 -10   1   2        4.83        5.38      1.21 o 
  -9   1   2        2.34       -0.19      1.04 o 
  -8   1   2       74.93       70.96      2.00 o 
  -7   1   2        6.26        5.42      1.56 o 
  -6   1   2       10.19       10.09      0.83 o 
  -5   1   2      561.07      523.18      4.34 o 
  -4   1   2      125.15      113.61      1.17 o 
  -3   1   2     1735.09     1720.63     12.54 o 
  -2   1   2     3874.29     3886.89     28.71 o 
  -1   1   2       93.61       93.97      1.73 o 
   0   1   2      761.85      695.42      6.82 o 
   1   1   2      918.89      984.69      8.47 o 
   2   1   2      961.56      885.19      7.36 o 
   3   1   2        8.16        2.99      0.43 o 
   4   1   2      228.77      211.83      2.43 o 
   5   1   2      357.72      360.38      4.33 o 
   6   1   2      442.56      478.76      6.35 o 
   7   1   2        9.79        8.58      1.50 o 
   8   1   2        1.74       -1.97      1.32 o 
   9   1   2        0.81       -0.63      1.82 o 
 -10   2   2       20.08       20.21      2.48 o 
  -9   2   2        3.02        2.55      1.15 o 
  -8   2   2       12.05        8.85      1.18 o 
  -7   2   2      507.96      521.96      7.05 o 
  -6   2   2       91.54       93.19      2.36 o 
  -5   2   2        5.33       11.06      0.86 o 
  -4   2   2        0.76       -0.52      0.35 o 
  -3   2   2     4754.36     4964.39     35.58 o 
  -2   2   2     9811.64     9718.43     76.91 o 
  -1   2   2     2680.12     2700.52     24.91 o 
   0   2   2      673.26      637.72      4.74 o 
   1   2   2     2284.89     2201.22     16.53 o 
   2   2   2      901.74      907.51      7.82 o 
   3   2   2      988.40     1003.31      8.50 o 
   4   2   2       25.10       23.83      1.05 o 
   5   2   2      141.64      168.85      2.61 o 
   6   2   2       59.33       50.43      1.52 o 
   7   2   2       76.66       83.66      3.20 o 
   8   2   2      305.46      328.02     11.57 o 
   9   2   2       11.60       11.09      2.38 o 
 -10   3   2        0.01        0.49      1.30 o 
  -9   3   2        6.92        3.83      1.56 o 
  -8   3   2        0.50        0.53      1.04 o 
  -7   3   2       40.48       39.62      1.55 o 
  -6   3   2      885.31      864.99      9.22 o 
  -5   3   2      123.21      151.05      2.06 o 
  -4   3   2      214.23      259.67      2.19 o 
  -3   3   2     1564.77     1619.49     12.05 o 
  -2   3   2    11143.39    11267.07     89.40 o 
  -1   3   2      967.81      912.36      6.77 o 
   0   3   2      423.47      453.72      3.18 o 
   1   3   2      791.25      815.73      6.23 o 
   2   3   2     5868.32     5858.89     47.00 o 
   3   3   2      144.96      104.44      1.32 o 
   4   3   2     1424.29     1457.37     14.71 o 
   5   3   2      191.94      189.36      2.79 o 
   6   3   2        1.09        0.57      0.76 o 
   7   3   2      751.82      802.70     21.17 o 
   8   3   2        0.51        1.59      1.80 o 
   9   3   2       32.27       33.36      1.90 o 
 -10   4   2        0.01        1.95      1.32 o 
  -9   4   2       77.47       84.49      2.36 o 
  -8   4   2      158.79      173.72      4.25 o 
  -7   4   2      188.70      173.77      2.83 o 
  -6   4   2        0.18       -0.96      0.64 o 
  -5   4   2       28.42       29.51      0.89 o 
  -4   4   2       62.76       99.62      1.13 o 
  -3   4   2     4634.49     4883.92     36.00 o 
  -2   4   2       82.20       96.12      1.32 o 
  -1   4   2    14551.25    14364.20    108.74 o 
   0   4   2     5310.13     5200.34     35.31 o 
   1   4   2      175.40      201.04      1.77 o 
   2   4   2     1028.67     1088.44      8.35 o 
   3   4   2      345.94      324.80      2.82 o 
   4   4   2     1137.69     1195.43     13.28 o 
   5   4   2      159.90      136.09      2.43 o 
   6   4   2      105.40       96.90      2.19 o 
   7   4   2      128.28      132.39      4.82 o 
   8   4   2        1.92        1.38      1.33 o 
   9   4   2       12.63       10.11      1.42 o 
  -9   5   2       13.67       12.48      1.45 o 
  -8   5   2      171.08      180.65      3.57 o 
  -7   5   2       64.47       62.73      3.12 o 
  -6   5   2       18.00       12.68      1.68 o 
  -5   5   2       86.79      102.14      1.75 o 
  -4   5   2       86.06       67.07      1.95 o 
  -3   5   2     3124.03     3348.46     22.97 o 
  -2   5   2     1977.11     1986.91     13.68 o 
  -1   5   2      520.36      498.86      3.57 o 
   0   5   2       91.85       90.16      1.14 o 
   1   5   2      939.49      884.32      6.38 o 
   2   5   2     4739.76     4855.53     35.65 o 
   3   5   2     2218.33     2512.23     21.42 o 
   4   5   2       33.17       46.69      1.07 o 
   5   5   2       96.92       95.65      1.45 o 
   6   5   2       41.90       36.19      1.29 o 
   7   5   2      179.92      187.49      4.39 o 
   8   5   2       42.37       42.56      2.11 o 
   9   5   2       14.13       17.50      1.55 o 
  -9   6   2        4.45        1.79      1.10 o 
  -8   6   2       52.02       48.08      1.66 o 
  -7   6   2      921.67      898.10     13.32 o 
  -6   6   2        7.23        7.85      0.96 o 
  -5   6   2        7.48        7.10      0.61 o 
  -4   6   2      893.31      959.80      8.35 o 
  -3   6   2     1425.13     1432.05     10.82 o 
  -2   6   2       35.12       27.47      0.85 o 
  -1   6   2     1463.18     1397.14      9.59 o 
   0   6   2       25.10       28.17      0.64 o 
   1   6   2      920.46      873.43      6.11 o 
   2   6   2      502.08      588.53      4.55 o 
   3   6   2      321.16      307.47      3.14 o 
   4   6   2        0.14        0.74      0.51 o 
   5   6   2        0.40       -1.43      0.95 o 
   6   6   2      228.74      238.32      3.61 o 
   7   6   2       41.25       45.38      2.98 o 
   8   6   2       36.27       38.32      2.37 o 
   9   6   2        5.96        9.56      1.48 o 
  -9   7   2       23.33       21.09      1.29 o 
  -8   7   2       57.74       62.00      2.24 o 
  -7   7   2        3.74       -1.12      1.61 o 
  -6   7   2      319.01      326.43      4.39 o 
  -5   7   2      169.03      165.54      2.57 o 
  -4   7   2      609.55      617.83      5.67 o 
  -3   7   2     1790.71     1926.83     16.29 o 
  -2   7   2     1901.47     2084.93     14.20 o 
  -1   7   2     1820.46     1916.52     13.44 o 
   0   7   2        0.42        0.41      0.50 o 
   1   7   2      543.62      580.99      4.17 o 
   2   7   2       65.18       64.49      0.94 o 
   3   7   2       95.97       90.99      1.43 o 
   4   7   2       62.59       68.34      1.42 o 
   5   7   2       26.85       28.85      1.45 o 
   6   7   2       85.80       75.22      2.01 o 
   7   7   2        4.14        3.09      1.15 o 
   8   7   2       68.76       64.66      2.08 o 
   9   7   2       42.41       38.52      1.79 o 
  -9   8   2        0.87       -0.58      1.20 o 
  -8   8   2        1.00       -1.50      1.05 o 
  -7   8   2       25.36       24.29      2.07 o 
  -6   8   2       55.09       41.87      2.25 o 
  -5   8   2       14.16       15.52      1.51 o 
  -4   8   2        2.56        3.11      0.49 o 
  -3   8   2        0.17        0.15      0.52 o 
  -2   8   2      104.14      129.74      1.99 o 
  -1   8   2     3724.56     4160.03     29.84 o 
   0   8   2     3871.79     4107.08     27.24 o 
   1   8   2       31.65       30.44      0.63 o 
   2   8   2      226.35      284.32      2.94 o 
   3   8   2      417.62      400.50      4.47 o 
   4   8   2      121.56      116.16      2.18 o 
   5   8   2        2.39       -0.09      0.85 o 
   6   8   2       56.63       42.94      1.54 o 
   7   8   2        0.01       -1.52      1.02 o 
   8   8   2        1.86       -0.59      1.51 o 
   9   8   2        0.01       -1.58      1.25 o 
  -9   9   2        1.24        0.02      2.22 o 
  -8   9   2        1.92        1.61      1.05 o 
  -7   9   2       17.18       18.58      1.37 o 
  -6   9   2      216.83      210.12      5.59 o 
  -5   9   2       33.65       42.90      1.11 o 
  -4   9   2      242.81      273.67      3.44 o 
  -3   9   2      228.38      223.11      2.24 o 
  -2   9   2     1124.26     1173.10      9.26 o 
  -1   9   2       74.75       62.51      1.22 o 
   0   9   2      508.26      589.94      4.79 o 
   1   9   2       40.78       42.53      1.66 o 
   2   9   2       55.01       67.52      1.12 o 
   3   9   2      351.33      348.45      3.90 o 
   4   9   2        4.85        2.90      0.78 o 
   5   9   2      201.71      201.73      3.32 o 
   6   9   2        3.45        6.03      1.04 o 
   7   9   2        5.88        1.25      1.53 o 
   8   9   2       32.05       24.58      1.50 o 
  -8  10   2        7.61        6.62      1.12 o 
  -7  10   2       19.83       15.68      1.09 o 
  -6  10   2      111.90      109.95      2.81 o 
  -5  10   2      837.44      820.94     10.37 o 
  -4  10   2      505.96      484.00      6.46 o 
  -3  10   2      135.41      133.35      1.92 o 
  -2  10   2      358.96      423.83      3.70 o 
  -1  10   2       10.03        6.74      0.85 o 
   0  10   2     1329.15     1260.00     11.85 o 
   1  10   2      141.62      146.51      1.86 o 
   2  10   2      198.85      235.76      2.80 o 
   3  10   2      122.13      115.57      2.30 o 
   4  10   2      832.60      851.60      9.28 o 
   5  10   2      732.04      690.78     16.08 o 
   6  10   2       10.90        9.12      1.16 o 
   7  10   2       39.51       46.50      2.29 o 
   8  10   2       39.21       39.71      1.80 o 
  -8  11   2        4.48        6.51      1.56 o 
  -7  11   2       17.29       12.79      1.56 o 
  -6  11   2        0.01       -0.66      0.79 o 
  -5  11   2      380.79      378.11      4.96 o 
  -4  11   2      124.90      134.34      1.99 o 
  -3  11   2        4.53        1.57      1.08 o 
  -2  11   2        8.14        4.89      1.22 o 
  -1  11   2      228.70      241.15      2.83 o 
   0  11   2      175.86      155.84      3.28 o 
   1  11   2      321.65      364.12      4.45 o 
   2  11   2      144.08      142.01      2.01 o 
   3  11   2      106.84      101.26      2.57 o 
   4  11   2      222.08      218.83      3.00 o 
   5  11   2       63.06       63.86      2.38 o 
   6  11   2        0.12       -1.47      2.07 o 
   7  11   2       44.49       56.05      2.94 o 
   8  11   2        4.20        5.95      1.84 o 
  -8  12   2       16.73       21.95      2.63 o 
  -7  12   2        5.18        2.56      1.72 o 
  -6  12   2        0.02       -1.53      1.02 o 
  -5  12   2      124.11      122.08      2.62 o 
  -4  12   2        6.86        9.89      1.71 o 
  -3  12   2       29.68       26.99      1.30 o 
  -2  12   2        3.48       -0.31      0.98 o 
  -1  12   2     1786.04     1769.34     18.57 o 
   0  12   2        0.43       -1.61      1.07 o 
   1  12   2      120.26      110.12      2.22 o 
   2  12   2        2.49        2.94      1.17 o 
   3  12   2      651.00      656.05      8.12 o 
   4  12   2      342.03      342.62      4.52 o 
   5  12   2       50.72       47.49      1.71 o 
   6  12   2      261.78      249.20      6.92 o 
   7  12   2       54.37       59.45      2.06 o 
  -7  13   2       15.00       14.39      1.48 o 
  -6  13   2        7.20       10.03      1.07 o 
  -5  13   2       13.77       14.62      1.60 o 
  -4  13   2      453.52      451.83      6.07 o 
  -3  13   2      166.05      157.33      2.30 o 
  -2  13   2        2.68       -1.80      1.20 o 
  -1  13   2      181.51      177.63      3.00 o 
   0  13   2      149.01      127.96      2.55 o 
   1  13   2       91.96       93.98      3.48 o 
   2  13   2       25.98       16.15      1.36 o 
   3  13   2        2.67        0.77      0.69 o 
   4  13   2      107.20      111.47      2.12 o 
   5  13   2      268.85      283.89      7.47 o 
   6  13   2        7.08        7.99      1.62 o 
   7  13   2        3.40       -2.27      1.75 o 
  -7  14   2       21.65       22.19      3.43 o 
  -6  14   2       29.22       29.35      1.50 o 
  -5  14   2       24.11       19.92      1.29 o 
  -4  14   2      149.89      133.40      3.09 o 
  -3  14   2      175.27      161.23      3.87 o 
  -2  14   2      990.63      970.73     11.41 o 
  -1  14   2       16.38       18.10      1.53 o 
   0  14   2       55.85       44.43      2.05 o 
   1  14   2      107.25       89.10      2.52 o 
   2  14   2      532.44      520.19      6.61 o 
   3  14   2        3.24        1.13      1.95 o 
   4  14   2      189.36      203.58      5.28 o 
   5  14   2        2.02        1.66      2.16 o 
   6  14   2        2.47        1.08      1.46 o 
   7  14   2        0.00       -3.30      2.29 o 
  -6  15   2       31.91       32.33      2.36 o 
  -5  15   2        0.03       -0.30      1.44 o 
  -4  15   2       76.28       75.08      1.92 o 
  -3  15   2        3.08        0.71      1.06 o 
  -2  15   2       43.58       47.65      1.63 o 
  -1  15   2        0.00       -3.43      2.86 o 
   0  15   2        4.17        2.37      1.67 o 
   1  15   2      163.22      163.80      2.75 o 
   2  15   2      175.66      183.22      3.08 o 
   3  15   2       16.96        9.53      1.18 o 
   4  15   2      119.81      115.01      2.62 o 
   5  15   2       67.03       82.42      2.27 o 
   6  15   2       12.89       16.20      2.04 o 
  -6  16   2       61.88       62.21      2.76 o 
  -5  16   2        8.09        8.04      1.16 o 
  -4  16   2       20.61       12.86      2.16 o 
  -3  16   2       35.48       43.69      1.55 o 
  -2  16   2        4.22        4.49      1.62 o 
  -1  16   2      403.20      416.24      8.05 o 
   0  16   2        0.01       -3.17      2.11 o 
   1  16   2      177.48      177.98      3.71 o 
   2  16   2       57.26       50.84      2.92 o 
   3  16   2        5.24        4.14      1.29 o 
   4  16   2        2.00        4.34      1.69 o 
   5  16   2        1.19       -1.04      2.14 o 
  -5  17   2        9.35       15.16      1.35 o 
  -4  17   2       24.41       22.12      2.64 o 
  -3  17   2      193.51      182.25      4.17 o 
  -2  17   2      145.94      148.70      4.74 o 
  -1  17   2       26.99       28.91      1.44 o 
   0  17   2       26.38       26.88      1.39 o 
   1  17   2       73.99       67.48      2.52 o 
   2  17   2       75.76       93.77      2.36 o 
   3  17   2        0.84       -0.74      1.37 o 
   4  17   2       29.50       32.28      2.72 o 
   5  17   2       41.00       42.56      3.71 o 
  -4  18   2        2.06       -1.37      1.34 o 
  -3  18   2       38.38       30.30      1.81 o 
  -2  18   2      294.23      277.56      6.72 o 
  -1  18   2       40.93       33.80      1.51 o 
   0  18   2        1.38       -1.60      1.34 o 
   1  18   2       39.30       47.76      2.31 o 
   2  18   2       41.11       36.03      1.77 o 
   3  18   2        0.63        0.08      1.41 o 
   4  18   2       28.23       39.04      2.33 o 
  -3  19   2        8.68       12.43      1.35 o 
  -2  19   2        7.18        5.85      1.88 o 
  -1  19   2       26.40       22.56      1.47 o 
   0  19   2        0.27        4.80      2.43 o 
   1  19   2      279.84      308.96     11.30 o 
   2  19   2       17.97       18.45      2.56 o 
   3  19   2       16.81       22.80      1.90 o 
  -1  20   2       73.89       89.60      4.27 o 
   0  20   2        0.21       -1.76      1.63 o 
  -9   0   3      107.35      127.89      4.02 o 
  -7   0   3     1417.30     1428.55     21.55 o 
  -5   0   3       22.98       25.26      0.78 o 
  -3   0   3      648.41      518.52      5.99 o 
  -1   0   3    18622.63    17530.23    500.77 o 
   1   0   3    74801.70    66903.30   2003.09 o 
   3   0   3     2818.18     2763.97     32.53 o 
   5   0   3       82.10       77.85      2.21 o 
   7   0   3      477.20      464.89     16.85 o 
   9   0   3      118.44      129.50      4.76 o 
 -10   1   3        6.20        1.44      1.33 o 
  -9   1   3        8.44        5.56      1.28 o 
  -8   1   3       69.99       81.57      2.11 o 
  -7   1   3      116.10      100.47      1.85 o 
  -6   1   3       40.48       37.19      0.82 o 
  -5   1   3       42.43       39.60      0.84 o 
  -4   1   3       27.50       21.56      0.79 o 
  -3   1   3      875.73      942.36      7.46 o 
  -2   1   3      857.17      837.33      7.16 o 
  -1   1   3     7645.40     7624.32     62.75 o 
   0   1   3     2351.80     2179.27     16.12 o 
   1   1   3     2304.69     2436.63     20.19 o 
   2   1   3     1123.91     1149.48      9.58 o 
   3   1   3      579.61      562.84      5.18 o 
   4   1   3        3.38        2.19      1.11 o 
   5   1   3      450.56      496.08      6.00 o 
   6   1   3      109.20      102.70      5.13 o 
   7   1   3        4.71        1.47      1.88 o 
   8   1   3        0.57       -1.70      1.81 o 
   9   1   3        2.28        3.05      1.52 o 
 -10   2   3       10.93        6.64      1.75 o 
  -9   2   3       16.83       17.89      1.29 o 
  -8   2   3      125.66      129.85      2.75 o 
  -7   2   3       19.59       14.63      1.51 o 
  -6   2   3       67.06       61.69      1.27 o 
  -5   2   3      200.57      206.98      1.85 o 
  -4   2   3      562.55      516.11      3.84 o 
  -3   2   3     6479.11     6511.96     51.70 o 
  -2   2   3      727.21      680.90      6.22 o 
  -1   2   3     4264.66     4274.82     37.58 o 
   0   2   3      286.86      300.23      2.31 o 
   1   2   3     1414.18     1407.28     11.32 o 
   2   2   3     1166.58     1108.01      9.53 o 
   3   2   3      651.84      630.33      5.42 o 
   4   2   3      387.62      370.22      4.98 o 
   5   2   3      279.66      278.36      4.46 o 
   6   2   3      267.53      260.60      4.39 o 
   7   2   3      206.93      220.95      7.38 o 
   8   2   3       49.50       59.66      2.31 o 
   9   2   3        3.94        0.47      1.71 o 
 -10   3   3        0.97       -1.86      1.26 o 
  -9   3   3        1.21        0.28      1.23 o 
  -8   3   3      415.96      414.02      6.40 o 
  -7   3   3      147.81      142.14      2.52 o 
  -6   3   3        0.02       -0.85      0.57 o 
  -5   3   3       94.64      108.06      1.35 o 
  -4   3   3     3835.09     4002.62     29.91 o 
  -3   3   3      432.46      462.43      3.77 o 
  -2   3   3     4715.47     4835.13     46.65 o 
  -1   3   3      884.11      863.78      7.08 o 
   0   3   3      130.41      138.29      1.34 o 
   1   3   3     1549.59     1494.23     11.43 o 
   2   3   3      331.13      329.47      2.95 o 
   3   3   3     1242.86     1326.04     11.55 o 
   4   3   3        0.55       -1.15      0.76 o 
   5   3   3        1.58       -0.11      0.99 o 
   6   3   3      298.24      318.38      5.64 o 
   7   3   3      186.29      188.58      8.74 o 
   8   3   3      159.23      173.40      7.48 o 
   9   3   3       62.53       68.07      2.56 o 
 -10   4   3        1.39        5.37      3.40 o 
  -9   4   3        3.30        3.49      1.06 o 
  -8   4   3       43.55       54.39      2.21 o 
  -7   4   3       13.39       10.22      0.96 o 
  -6   4   3       55.08       64.13      1.36 o 
  -5   4   3      100.76      113.37      1.70 o 
  -4   4   3      690.42      631.89      4.96 o 
  -3   4   3        1.10       -0.37      0.48 o 
  -2   4   3       50.70       66.58      0.92 o 
  -1   4   3       67.14       70.25      1.16 o 
   0   4   3     2953.87     2990.28     20.38 o 
   1   4   3        4.14        5.34      0.65 o 
   2   4   3     1265.13     1286.92     10.26 o 
   3   4   3     1354.09     1448.87     12.71 o 
   4   4   3       29.33       45.88      1.62 o 
   5   4   3        3.98        5.39      1.11 o 
   6   4   3      409.77      406.08      5.91 o 
   7   4   3        4.32        3.81      1.79 o 
   8   4   3       25.16       23.67      1.50 o 
   9   4   3       25.01       27.29      1.60 o 
  -9   5   3        9.53        9.38      1.26 o 
  -8   5   3       74.94       61.02      1.79 o 
  -7   5   3        0.34       -1.68      1.36 o 
  -6   5   3      378.88      361.47      4.47 o 
  -5   5   3      623.84      690.00      7.09 o 
  -4   5   3        0.15       -0.45      0.68 o 
  -3   5   3       11.69       11.63      0.45 o 
  -2   5   3      428.30      403.12      3.18 o 
  -1   5   3     1998.55     1961.54     13.69 o 
   0   5   3       22.23       16.38      0.61 o 
   1   5   3       40.50       51.97      0.88 o 
   2   5   3     2145.65     2226.53     17.06 o 
   3   5   3       79.39       58.26      1.61 o 
   4   5   3      380.68      388.15      4.69 o 
   5   5   3       89.86       84.75      1.61 o 
   6   5   3        0.04       -1.35      0.90 o 
   7   5   3      197.86      212.27      4.20 o 
   8   5   3        0.34        0.04      1.25 o 
   9   5   3        0.08        0.20      1.30 o 
  -9   6   3       63.75       61.35      2.10 o 
  -8   6   3       14.57       10.48      2.14 o 
  -7   6   3      147.66      145.19      2.63 o 
  -6   6   3       10.48        9.90      1.06 o 
  -5   6   3      248.24      271.66      2.95 o 
  -4   6   3        0.19        0.57      0.48 o 
  -3   6   3      213.11      183.33      1.89 o 
  -2   6   3      360.06      370.48      2.84 o 
  -1   6   3       34.77       48.19      0.94 o 
   0   6   3       26.12       17.16      0.45 o 
   1   6   3      444.86      487.26      3.67 o 
   2   6   3     1142.08     1205.48      9.51 o 
   3   6   3      737.03      761.32      8.25 o 
   4   6   3      503.69      509.52      5.90 o 
   5   6   3       50.65       48.64      1.41 o 
   6   6   3        1.05        0.00      1.07 o 
   7   6   3      202.82      204.61      9.34 o 
   8   6   3       33.25       30.65      1.60 o 
   9   6   3       36.39       39.83      1.79 o 
  -9   7   3        1.45       -1.13      1.93 o 
  -8   7   3        1.24        0.01      0.98 o 
  -7   7   3       66.44       67.05      1.69 o 
  -6   7   3        0.62       -0.96      1.09 o 
  -5   7   3      267.12      259.98      2.82 o 
  -4   7   3     1161.11     1147.35     10.29 o 
  -3   7   3      378.09      455.75      3.97 o 
  -2   7   3     3763.29     4071.51     29.61 o 
  -1   7   3     3925.90     3881.80     26.21 o 
   0   7   3       60.32       39.90      1.05 o 
   1   7   3     1056.97     1044.50      7.29 o 
   2   7   3      269.60      309.75      3.49 o 
   3   7   3     1113.89     1106.30     11.74 o 
   4   7   3      355.94      375.19      5.11 o 
   5   7   3      138.66      148.36      2.45 o 
   6   7   3      253.44      261.17      5.92 o 
   7   7   3      206.70      205.52      5.22 o 
   8   7   3        4.72        1.20      1.20 o 
   9   7   3       24.50       32.08      3.06 o 
  -9   8   3       11.95       11.06      1.97 o 
  -8   8   3        1.75       -0.14      1.52 o 
  -7   8   3       47.05       44.44      1.58 o 
  -6   8   3      134.88      126.65      2.58 o 
  -5   8   3       94.63      100.85      1.45 o 
  -4   8   3       88.69      104.91      1.96 o 
  -3   8   3     1633.72     1843.33     15.56 o 
  -2   8   3       37.20       51.08      0.74 o 
  -1   8   3     1526.80     1686.05     13.86 o 
   0   8   3     1523.61     1677.10     13.00 o 
   1   8   3        0.38        2.01      0.54 o 
   2   8   3      152.33      147.44      2.23 o 
   3   8   3       82.31       86.63      1.51 o 
   4   8   3       35.92       36.61      1.27 o 
   5   8   3       50.22       48.39      1.27 o 
   6   8   3       33.31       30.79      1.71 o 
   7   8   3        3.78        3.19      1.23 o 
   8   8   3        0.37       -1.00      1.51 o 
  -9   9   3        4.64        4.95      2.85 o 
  -8   9   3       12.80       11.38      1.19 o 
  -7   9   3       29.76       35.04      2.00 o 
  -6   9   3      517.42      519.74      7.83 o 
  -5   9   3       43.38       39.55      0.96 o 
  -4   9   3      449.32      437.14      4.18 o 
  -3   9   3       10.60        9.53      0.95 o 
  -2   9   3     4384.24     4411.55     33.89 o 
  -1   9   3        7.51        7.79      0.84 o 
   0   9   3      727.42      727.35      6.63 o 
   1   9   3      292.71      313.91      3.10 o 
   2   9   3     2481.32     2541.32     22.06 o 
   3   9   3       26.12       17.92      1.76 o 
   4   9   3        0.43       -0.69      0.97 o 
   5   9   3       54.03       60.66      1.80 o 
   6   9   3      285.89      303.35      4.28 o 
   7   9   3       34.08       31.42      1.46 o 
   8   9   3        2.06        3.26      1.25 o 
  -8  10   3        7.06        6.10      1.34 o 
  -7  10   3       93.76       97.61      2.07 o 
  -6  10   3        5.50        6.19      0.94 o 
  -5  10   3      202.16      193.32      3.56 o 
  -4  10   3      204.25      211.31      2.32 o 
  -3  10   3       18.73       24.68      0.81 o 
  -2  10   3       69.82       69.04      1.05 o 
  -1  10   3       16.53       27.29      0.93 o 
   0  10   3      119.24       88.66      1.30 o 
   1  10   3      160.77      168.16      2.88 o 
   2  10   3     2263.59     2296.62     20.08 o 
   3  10   3       28.17       31.04      0.99 o 
   4  10   3       22.42       26.62      2.12 o 
   5  10   3      159.48      143.31      2.27 o 
   6  10   3       51.03       40.63      1.62 o 
   7  10   3       77.39       75.66      2.26 o 
   8  10   3       45.11       47.47      1.90 o 
  -8  11   3        3.34        5.42      1.34 o 
  -7  11   3       45.56       43.60      1.99 o 
  -6  11   3       15.82       13.74      0.93 o 
  -5  11   3       35.18       28.09      1.00 o 
  -4  11   3        0.07       -0.86      0.58 o 
  -3  11   3      216.25      224.21      2.32 o 
  -2  11   3       18.38       14.99      0.93 o 
  -1  11   3       48.95       47.26      1.77 o 
   0  11   3       36.48       35.51      1.79 o 
   1  11   3      230.55      233.29      3.12 o 
   2  11   3        0.29       -0.64      0.64 o 
   3  11   3      194.80      196.75      2.65 o 
   4  11   3       29.45       27.74      1.29 o 
   5  11   3       88.88       90.94      1.85 o 
   6  11   3        0.01       -1.77      1.58 o 
   7  11   3       16.23       19.16      1.50 o 
   8  11   3       13.36       21.03      1.55 o 
  -8  12   3       16.77       19.41      4.18 o 
  -7  12   3       75.55       80.98      2.63 o 
  -6  12   3        0.01       -1.27      0.85 o 
  -5  12   3       74.88       77.07      1.97 o 
  -4  12   3       11.68        8.47      1.47 o 
  -3  12   3      263.81      261.74      3.01 o 
  -2  12   3        0.15       -1.66      1.56 o 
  -1  12   3      218.67      215.88      2.68 o 
   0  12   3      334.18      339.91      4.75 o 
   1  12   3      205.93      208.23      4.32 o 
   2  12   3        9.32        6.91      1.03 o 
   3  12   3     1077.99     1091.91     11.65 o 
   4  12   3        0.31       -1.19      0.80 o 
   5  12   3       12.28        4.61      1.30 o 
   6  12   3       28.18       24.69      1.49 o 
   7  12   3       16.55       14.07      1.90 o 
  -7  13   3        6.59        6.43      2.31 o 
  -6  13   3        7.00        6.23      1.04 o 
  -5  13   3       43.30       37.90      1.28 o 
  -4  13   3      195.47      187.93      2.72 o 
  -3  13   3      131.28      136.56      2.79 o 
  -2  13   3      177.66      153.49      2.51 o 
  -1  13   3       25.12       23.51      1.49 o 
   0  13   3       13.28        8.50      2.20 o 
   1  13   3        5.59        0.54      1.80 o 
   2  13   3     1370.17     1431.05     14.13 o 
   3  13   3       44.90       45.26      1.41 o 
   4  13   3       28.01       27.16      1.25 o 
   5  13   3       71.04       71.32      2.10 o 
   6  13   3       20.95       19.12      1.79 o 
   7  13   3        0.65        0.82      1.13 o 
  -7  14   3        0.04       -0.76      1.27 o 
  -6  14   3       23.01       18.03      1.35 o 
  -5  14   3       70.25       66.28      2.61 o 
  -4  14   3       98.58       91.60      2.04 o 
  -3  14   3       79.70       86.15      2.07 o 
  -2  14   3       65.85       61.67      1.68 o 
  -1  14   3      738.16      701.03      7.97 o 
   0  14   3      346.94      325.82      3.95 o 
   1  14   3      122.17      126.29      3.43 o 
   2  14   3      122.92      128.77      6.51 o 
   3  14   3       21.01       26.46      1.16 o 
   4  14   3       71.12       85.99      2.06 o 
   5  14   3        0.07        1.48      1.48 o 
   6  14   3       58.11       59.32      2.11 o 
  -6  15   3        1.10       -0.79      2.46 o 
  -5  15   3       41.29       43.77      1.53 o 
  -4  15   3        0.00       -1.89      1.60 o 
  -3  15   3      147.43      157.73      3.70 o 
  -2  15   3       85.34       82.35      1.73 o 
  -1  15   3        9.21        5.99      1.74 o 
   0  15   3       39.07       37.16      1.38 o 
   1  15   3      153.73      148.14      3.72 o 
   2  15   3       54.17       50.71      2.54 o 
   3  15   3       22.31       17.67      2.24 o 
   4  15   3        5.56        7.96      1.19 o 
   5  15   3       19.99       16.33      1.48 o 
   6  15   3       10.84       11.78      1.75 o 
  -6  16   3       14.56       20.01      3.19 o 
  -5  16   3       47.93       52.86      2.69 o 
  -4  16   3       18.68       17.98      2.74 o 
  -3  16   3        8.16        7.35      1.10 o 
  -2  16   3      412.37      401.81      9.96 o 
  -1  16   3        6.02        3.75      1.26 o 
   0  16   3      109.14      122.17      3.40 o 
   1  16   3      103.26       96.80      3.09 o 
   2  16   3      206.21      208.97      5.27 o 
   3  16   3       30.54       33.58      1.52 o 
   4  16   3       72.50       78.29      2.27 o 
   5  16   3        4.67        3.51      3.09 o 
  -5  17   3       43.02       41.08      2.64 o 
  -4  17   3        1.37        0.24      1.31 o 
  -3  17   3       28.24       24.95      1.36 o 
  -2  17   3       23.39       23.97      2.27 o 
  -1  17   3       47.19       48.65      2.08 o 
   0  17   3        0.05       -2.62      1.75 o 
   1  17   3       58.77       52.11      1.90 o 
   2  17   3       31.91       39.88      1.72 o 
   3  17   3        3.47        5.88      1.60 o 
   4  17   3        0.74        1.65      1.78 o 
  -4  18   3        3.71        3.24      1.39 o 
  -3  18   3      114.63      111.55      3.09 o 
  -2  18   3        8.82        7.29      1.71 o 
  -1  18   3       51.36       47.80      1.80 o 
   0  18   3        3.10        3.33      1.19 o 
   1  18   3      135.71      142.31      2.87 o 
   2  18   3        1.47       -0.70      2.04 o 
   3  18   3        0.15       -1.15      1.70 o 
   4  18   3       46.37       56.53      2.64 o 
  -3  19   3        0.11       -2.34      1.56 o 
  -2  19   3       64.36       62.04      2.10 o 
  -1  19   3       20.85       29.44      2.04 o 
   0  19   3        5.85        6.02      1.31 o 
   1  19   3        2.14        4.34      1.76 o 
   2  19   3        5.74        6.74      2.33 o 
 -10   0   4        4.57        3.46      1.82 o 
  -8   0   4       18.54       10.69      1.38 o 
  -6   0   4      180.86      177.66      2.55 o 
  -4   0   4       36.08       55.76      1.61 o 
  -2   0   4     5246.33     4946.06     54.86 o 
   0   0   4    16913.79    16624.81    175.84 o 
   2   0   4     1857.05     1829.79     23.20 o 
   4   0   4      772.65      647.43     12.19 o 
   6   0   4      262.77      263.01     16.41 o 
   8   0   4       23.16       17.72      2.32 o 
 -10   1   4       14.48       19.78      1.42 o 
  -9   1   4       36.98       36.93      1.60 o 
  -8   1   4       17.98       15.69      1.02 o 
  -7   1   4       96.68       98.97      1.50 o 
  -6   1   4       47.71       51.71      0.94 o 
  -5   1   4      905.59      909.01      7.16 o 
  -4   1   4     4921.64     5424.30     41.65 o 
  -3   1   4      129.59      156.35      1.41 o 
  -2   1   4     3075.92     3122.41     25.86 o 
  -1   1   4    21928.70    20997.56    238.75 o 
   0   1   4     9170.23     8940.02     67.35 o 
   1   1   4     1710.81     1827.01     14.88 o 
   2   1   4      224.57      196.32      1.99 o 
   3   1   4      795.15      757.40      6.51 o 
   4   1   4      253.92      278.11      4.11 o 
   5   1   4       18.63       18.24      1.21 o 
   6   1   4     1041.14     1085.76     19.09 o 
   7   1   4       53.32       60.09      3.16 o 
   8   1   4        1.52       -1.40      1.91 o 
   9   1   4       39.26       44.33      2.09 o 
 -10   2   4       10.75       12.74      1.48 o 
  -9   2   4       62.61       63.44      2.06 o 
  -8   2   4       45.16       37.24      1.79 o 
  -7   2   4       95.09       96.14      1.54 o 
  -6   2   4       20.28       18.81      0.73 o 
  -5   2   4      401.29      418.61      3.25 o 
  -4   2   4     2420.52     2546.73     20.30 o 
  -3   2   4      439.14      506.66      4.24 o 
  -2   2   4     3582.68     3688.54     37.07 o 
  -1   2   4      116.83      110.81      1.39 o 
   0   2   4     7586.71     7855.00     55.48 o 
   1   2   4     7951.58     7955.29     65.77 o 
   2   2   4     1289.84     1310.86     11.31 o 
   3   2   4      231.46      255.31      2.64 o 
   4   2   4        9.49        3.92      1.30 o 
   5   2   4      101.79      109.73      2.51 o 
   6   2   4       13.70       11.62      1.74 o 
   7   2   4        8.76        7.37      1.32 o 
   8   2   4       47.90       42.11      1.96 o 
   9   2   4        2.49       -1.37      1.34 o 
 -10   3   4       44.42       47.63      3.37 o 
  -9   3   4        4.07        5.33      1.54 o 
  -8   3   4        6.59        9.33      0.97 o 
  -7   3   4      149.16      133.87      2.62 o 
  -6   3   4      195.61      171.02      1.96 o 
  -5   3   4       65.73       63.82      1.42 o 
  -4   3   4      149.04      137.51      2.26 o 
  -3   3   4      181.62      151.50      1.41 o 
  -2   3   4      987.04     1044.49     11.84 o 
  -1   3   4      995.09     1019.91      7.90 o 
   0   3   4    15672.19    15146.74    108.70 o 
   1   3   4       36.32       43.32      0.87 o 
   2   3   4      213.37      196.37      2.04 o 
   3   3   4        0.24        0.00      0.97 o 
   4   3   4      358.43      402.29      5.30 o 
   5   3   4        5.75        3.45      1.63 o 
   6   3   4       21.92       31.14      2.36 o 
   7   3   4       94.96       95.58      2.33 o 
   8   3   4       41.87       38.72      1.79 o 
   9   3   4        5.36        3.78      1.35 o 
 -10   4   4       45.36       53.70      4.42 o 
  -9   4   4       13.99       19.47      1.38 o 
  -8   4   4       13.33       13.55      1.51 o 
  -7   4   4      191.57      199.86      2.77 o 
  -6   4   4      365.85      374.14      3.64 o 
  -5   4   4        2.58        0.54      0.73 o 
  -4   4   4      166.09      210.72      2.02 o 
  -3   4   4     1583.69     1594.99     14.23 o 
  -2   4   4       27.08       51.23      0.93 o 
  -1   4   4      136.10      183.02      1.59 o 
   0   4   4       30.90       42.58      0.79 o 
   1   4   4     2312.01     2286.03     17.40 o 
   2   4   4      142.12      112.68      1.72 o 
   3   4   4      899.21      961.21     10.85 o 
   4   4   4      352.49      412.43      5.14 o 
   5   4   4       32.53       25.07      1.18 o 
   6   4   4      244.22      240.36      4.35 o 
   7   4   4       61.87       56.29      1.91 o 
   8   4   4       10.98       10.54      1.30 o 
   9   4   4        1.33        2.80      1.52 o 
  -9   5   4        0.00        1.75      1.39 o 
  -8   5   4      134.15      125.40      2.49 o 
  -7   5   4       35.37       28.71      0.93 o 
  -6   5   4      120.74      127.15      2.22 o 
  -5   5   4      578.90      623.44      5.61 o 
  -4   5   4      542.38      556.72      5.00 o 
  -3   5   4      446.28      454.72      3.80 o 
  -2   5   4     1816.83     1832.68     14.21 o 
  -1   5   4        4.92        1.20      0.39 o 
   0   5   4       11.59        8.94      0.59 o 
   1   5   4       42.45       25.59      0.67 o 
   2   5   4      395.84      352.41      3.28 o 
   3   5   4      378.25      393.82      4.96 o 
   4   5   4        0.27       -1.13      0.76 o 
   5   5   4       80.12       83.05      1.91 o 
   6   5   4       53.04       57.56      1.94 o 
   7   5   4       13.88       11.51      0.89 o 
   8   5   4      106.24      112.08      3.15 o 
   9   5   4        1.44       -0.43      1.25 o 
  -9   6   4        0.16       -0.74      2.28 o 
  -8   6   4        0.87       -0.71      1.41 o 
  -7   6   4       10.14       12.58      1.22 o 
  -6   6   4       43.65       46.27      1.07 o 
  -5   6   4      540.96      556.90      5.21 o 
  -4   6   4     2357.37     2485.63     20.68 o 
  -3   6   4     3614.66     3512.92     30.20 o 
  -2   6   4      639.05      642.98      5.29 o 
  -1   6   4      314.98      347.89      2.68 o 
   0   6   4      175.22      168.08      1.84 o 
   1   6   4     1096.62     1012.81      7.58 o 
   2   6   4        9.78       15.88      1.24 o 
   3   6   4        8.95       13.90      0.89 o 
   4   6   4      505.16      493.11      6.44 o 
   5   6   4      336.91      341.16      4.76 o 
   6   6   4       34.42       27.44      1.18 o 
   7   6   4       69.27       76.13      2.25 o 
   8   6   4        1.60        2.23      1.20 o 
   9   6   4        0.00        0.09      1.86 o 
  -9   7   4        3.99        4.25      2.63 o 
  -8   7   4        0.01       -0.06      1.17 o 
  -7   7   4        6.35        3.95      1.02 o 
  -6   7   4       22.97       25.64      1.27 o 
  -5   7   4      101.36      107.44      2.10 o 
  -4   7   4       93.37       84.30      0.99 o 
  -3   7   4        0.32        0.61      0.73 o 
  -2   7   4      833.16      795.62      6.67 o 
  -1   7   4      103.41      118.32      2.24 o 
   0   7   4      777.97      854.78      6.74 o 
   1   7   4     1075.00     1050.44      9.23 o 
   2   7   4      424.66      467.21      5.04 o 
   3   7   4        0.05       -0.62      0.55 o 
   4   7   4      542.84      560.76      6.97 o 
   5   7   4      206.80      218.97      4.45 o 
   6   7   4      466.72      471.82     10.77 o 
   7   7   4        0.33       -2.03      1.36 o 
   8   7   4        3.55        2.95      1.46 o 
  -9   8   4       15.60       15.84      3.21 o 
  -8   8   4       25.20       23.98      1.81 o 
  -7   8   4       33.52       28.54      2.58 o 
  -6   8   4      711.54      737.86      7.78 o 
  -5   8   4      276.21      256.90      2.77 o 
  -4   8   4      716.11      726.80      6.16 o 
  -3   8   4      604.50      578.91      4.99 o 
  -2   8   4      275.93      220.53      2.13 o 
  -1   8   4      154.22      148.73      2.62 o 
   0   8   4      325.45      329.67      3.21 o 
   1   8   4     1580.50     1634.66     13.66 o 
   2   8   4      330.05      324.30      3.66 o 
   3   8   4      334.29      325.82      4.62 o 
   4   8   4      154.29      153.51      2.41 o 
   5   8   4        4.99        4.57      0.82 o 
   6   8   4      198.43      185.37      3.95 o 
   7   8   4       19.29       22.29      1.72 o 
   8   8   4        7.10        2.11      1.25 o 
  -9   9   4        9.81       14.44      1.93 o 
  -8   9   4       11.28        6.12      2.16 o 
  -7   9   4       48.36       42.79      1.59 o 
  -6   9   4      207.36      216.72      6.34 o 
  -5   9   4       72.33       75.11      2.21 o 
  -4   9   4       73.26       68.86      1.09 o 
  -3   9   4      540.07      532.82      4.62 o 
  -2   9   4       56.09       60.71      0.98 o 
  -1   9   4      192.63      234.95      2.71 o 
   0   9   4      495.56      557.68      5.24 o 
   1   9   4      316.58      306.56      3.54 o 
   2   9   4     1143.73     1181.16     11.09 o 
   3   9   4       35.47       32.83      1.13 o 
   4   9   4       27.83       28.04      1.43 o 
   5   9   4      217.94      205.89      3.88 o 
   6   9   4       20.48       15.83      1.63 o 
   7   9   4       22.55       20.84      1.50 o 
   8   9   4        0.86        1.19      1.25 o 
  -8  10   4        1.96        1.14      1.73 o 
  -7  10   4        4.50        5.49      1.62 o 
  -6  10   4       78.85       84.19      1.77 o 
  -5  10   4      107.71      103.21      1.84 o 
  -4  10   4      129.74      147.90      1.74 o 
  -3  10   4       13.48       14.01      1.00 o 
  -2  10   4      505.78      509.22      4.60 o 
  -1  10   4       96.90      124.62      2.28 o 
   0  10   4       16.90       17.71      0.87 o 
   1  10   4      154.58      177.20      2.45 o 
   2  10   4      833.21      838.34      7.92 o 
   3  10   4      711.87      728.45      8.45 o 
   4  10   4       12.90       12.09      1.48 o 
   5  10   4       56.25       52.64      2.34 o 
   6  10   4       87.25       80.94      3.20 o 
   7  10   4        7.45        8.60      1.33 o 
   8  10   4        3.34        2.63      1.61 o 
  -8  11   4        0.04       -0.39      1.34 o 
  -7  11   4       21.41       19.91      1.57 o 
  -6  11   4        0.97       -0.04      0.69 o 
  -5  11   4       12.32       10.61      1.12 o 
  -4  11   4      593.76      585.46      5.39 o 
  -3  11   4        0.04       -1.12      0.89 o 
  -2  11   4        7.48        7.95      1.02 o 
  -1  11   4      357.34      343.95      3.42 o 
   0  11   4       29.65       17.95      1.59 o 
   1  11   4      317.63      305.20      3.47 o 
   2  11   4      315.07      288.27      3.51 o 
   3  11   4       30.18       15.38      1.17 o 
   4  11   4       60.95       44.40      3.19 o 
   5  11   4        7.49        4.65      1.31 o 
   6  11   4       59.64       59.95      2.71 o 
   7  11   4        6.86       11.54      1.42 o 
  -8  12   4       42.71       49.00      2.38 o 
  -7  12   4        0.71       -0.07      1.23 o 
  -6  12   4      111.07      111.57      2.13 o 
  -5  12   4       54.72       47.41      1.41 o 
  -4  12   4      120.91       97.25      2.40 o 
  -3  12   4       48.38       57.13      1.21 o 
  -2  12   4        1.08       -1.00      1.17 o 
  -1  12   4      371.45      364.63      4.29 o 
   0  12   4        2.94        3.17      1.49 o 
   1  12   4     2430.39     2416.00     23.55 o 
   2  12   4       18.70       17.57      1.14 o 
   3  12   4     1114.03     1127.65     12.53 o 
   4  12   4        0.32        0.38      0.79 o 
   5  12   4        8.53        4.14      1.58 o 
   6  12   4       60.82       52.42      2.90 o 
   7  12   4       11.08       21.28      1.37 o 
  -7  13   4        0.19       -0.25      1.27 o 
  -6  13   4        0.02       -1.01      1.31 o 
  -5  13   4       77.21       77.14      1.66 o 
  -4  13   4       42.07       41.32      1.27 o 
  -3  13   4      304.67      285.11      5.32 o 
  -2  13   4       66.25       51.94      1.83 o 
  -1  13   4        5.90        0.70      1.71 o 
   0  13   4       49.03       52.84      3.35 o 
   1  13   4       24.56       20.00      0.93 o 
   2  13   4       18.50       20.79      1.52 o 
   3  13   4      142.32      151.23      4.65 o 
   4  13   4        2.52        4.10      1.08 o 
   5  13   4        0.21        0.40      1.37 o 
   6  13   4       22.17       17.61      2.47 o 
   7  13   4        0.21       -1.89      1.73 o 
  -7  14   4        1.19        0.11      1.74 o 
  -6  14   4      147.63      159.40      7.48 o 
  -5  14   4       76.86       69.99      2.16 o 
  -4  14   4      108.96      117.11      2.44 o 
  -3  14   4      197.90      194.83      2.97 o 
  -2  14   4       54.39       44.64      1.39 o 
  -1  14   4       28.54       25.61      1.30 o 
   0  14   4       25.56       26.50      1.96 o 
   1  14   4       44.77       45.23      3.13 o 
   2  14   4       60.44       59.24      1.62 o 
   3  14   4      401.99      414.07      5.32 o 
   4  14   4        1.34        0.04      0.90 o 
   5  14   4      177.52      171.87      3.28 o 
   6  14   4        1.19       -1.22      1.19 o 
  -6  15   4        2.99        3.12      2.65 o 
  -5  15   4        0.37       -2.24      1.84 o 
  -4  15   4      190.94      183.91      3.31 o 
  -3  15   4      153.32      136.94      5.65 o 
  -2  15   4        2.14       -0.74      1.33 o 
  -1  15   4      206.14      204.98      3.20 o 
   0  15   4       15.91       13.48      2.34 o 
   1  15   4      133.31      134.92      2.55 o 
   2  15   4      157.09      154.75      3.90 o 
   3  15   4       18.28       17.87      1.28 o 
   4  15   4        0.11       -1.89      2.24 o 
   5  15   4       16.18       14.26      1.41 o 
   6  15   4       43.27       43.94      1.82 o 
  -6  16   4        0.20       -1.38      1.63 o 
  -5  16   4        0.00       -1.16      1.64 o 
  -4  16   4        7.55        5.41      1.63 o 
  -3  16   4        8.80        5.26      1.01 o 
  -2  16   4       85.84       97.85      3.64 o 
  -1  16   4       69.16       63.64      1.63 o 
   0  16   4       15.27       13.72      1.17 o 
   1  16   4       95.47       93.53      2.19 o 
   2  16   4       60.76       68.95      2.76 o 
   3  16   4      342.54      353.39      7.52 o 
   4  16   4       56.72       61.56      2.05 o 
   5  16   4      109.31      110.70      2.61 o 
  -5  17   4      144.85      163.36      4.41 o 
  -4  17   4      110.50      114.08      3.50 o 
  -3  17   4       12.63       12.95      1.28 o 
  -2  17   4      169.85      182.37      8.10 o 
  -1  17   4      272.88      265.82      8.58 o 
   0  17   4      157.01      167.25      3.72 o 
   1  17   4       16.51       23.68      2.70 o 
   2  17   4      195.61      224.30      5.14 o 
   3  17   4       16.40       19.23      1.41 o 
   4  17   4        4.88        4.70      1.85 o 
  -4  18   4        4.80        2.56      2.28 o 
  -3  18   4       65.00       64.40      3.95 o 
  -2  18   4       67.64       76.43      2.45 o 
  -1  18   4       52.45       64.22      2.12 o 
   0  18   4        3.79        2.52      1.19 o 
   1  18   4       64.74       86.87      2.36 o 
   2  18   4        1.84       -0.70      1.48 o 
   3  18   4        2.49       -0.40      2.22 o 
  -3  19   4       25.55       24.05      2.65 o 
  -2  19   4        1.11       -1.01      1.72 o 
  -1  19   4       74.96       79.55      2.29 o 
   0  19   4       18.31       18.20      1.48 o 
   1  19   4       28.64       36.25      2.54 o 
   2  19   4        1.04        6.19      2.40 o 
  -9   0   5        1.73       -1.49      2.03 o 
  -7   0   5       69.66       68.55      2.02 o 
  -5   0   5       37.89       37.93      1.08 o 
  -3   0   5     3643.13     3753.82     43.24 o 
  -1   0   5    11250.94    11197.29    115.41 o 
   1   0   5      126.67       77.49      3.65 o 
   3   0   5        0.24       -2.47      2.53 o 
   5   0   5       29.93       12.01      1.87 o 
   7   0   5      492.62      491.87     25.94 o 
   9   0   5       49.83       51.44      6.74 o 
 -10   1   5        2.28        1.87      1.74 o 
  -9   1   5        1.82        0.74      1.65 o 
  -8   1   5        0.57        0.22      0.72 o 
  -7   1   5      140.03      138.64      1.80 o 
  -6   1   5      228.38      241.45      2.36 o 
  -5   1   5       29.24       31.52      0.62 o 
  -4   1   5        0.02       -0.17      0.30 o 
  -3   1   5       18.45       16.22      0.68 o 
  -2   1   5     1397.43     1385.87     11.30 o 
  -1   1   5     4524.32     4476.75     33.65 o 
   0   1   5     3704.81     3655.53     25.82 o 
   1   1   5      482.82      488.05      4.09 o 
   2   1   5        1.19       -0.03      0.57 o 
   3   1   5      124.01      104.89      2.37 o 
   4   1   5      279.75      250.52      3.87 o 
   5   1   5      342.14      363.12      8.89 o 
   6   1   5      491.19      520.05     19.49 o 
   7   1   5      596.54      662.68     25.71 o 
   8   1   5       28.96       29.90      1.79 o 
   9   1   5        4.68        3.33      1.58 o 
 -10   2   5        5.52        4.79      1.67 o 
  -9   2   5        0.57       -0.14      1.72 o 
  -8   2   5        2.45       -0.68      1.30 o 
  -7   2   5        0.65       -0.14      0.56 o 
  -6   2   5      141.74      157.81      1.78 o 
  -5   2   5      439.56      473.84      4.16 o 
  -4   2   5       77.85       55.54      0.69 o 
  -3   2   5     1079.27     1028.24      8.22 o 
  -2   2   5       32.71       42.61      0.80 o 
  -1   2   5      348.49      323.26      2.55 o 
   0   2   5     1599.51     1482.68     10.92 o 
   1   2   5     1871.34     1874.28     15.40 o 
   2   2   5       60.17       82.02      2.54 o 
   3   2   5       91.91      119.66      1.83 o 
   4   2   5        4.07        0.33      1.15 o 
   5   2   5       29.99       32.95      1.38 o 
   6   2   5       24.33       21.29      2.56 o 
   7   2   5       88.47       85.09      3.39 o 
   8   2   5       47.16       48.63      2.33 o 
   9   2   5        3.25        4.45      1.50 o 
 -10   3   5       17.74       23.15      4.65 o 
  -9   3   5        7.77        8.02      1.18 o 
  -8   3   5       10.77       13.01      0.99 o 
  -7   3   5       32.33       31.23      0.97 o 
  -6   3   5       25.28       22.52      0.78 o 
  -5   3   5      361.50      310.62      2.96 o 
  -4   3   5      269.23      354.47      3.22 o 
  -3   3   5      999.39     1012.51      9.55 o 
  -2   3   5      395.07      420.96      4.86 o 
  -1   3   5     2658.93     2657.10     19.71 o 
   0   3   5     2591.55     2817.11     20.23 o 
   1   3   5      997.24      969.41      7.86 o 
   2   3   5     1143.52     1178.74     10.15 o 
   3   3   5     2629.83     2741.10     30.20 o 
   4   3   5      146.22      174.51      3.37 o 
   5   3   5      293.81      291.16      4.28 o 
   6   3   5       43.08       37.98      1.48 o 
   7   3   5        0.01       -1.78      1.19 o 
   8   3   5        4.02        7.07      1.81 o 
   9   3   5        7.55        7.17      1.50 o 
 -10   4   5      137.19      168.30      4.75 o 
  -9   4   5        6.05        8.20      1.45 o 
  -8   4   5        1.13       -0.43      0.92 o 
  -7   4   5      355.77      354.50      4.53 o 
  -6   4   5       28.76       31.35      0.78 o 
  -5   4   5       29.96       24.81      1.15 o 
  -4   4   5        1.64        2.05      0.41 o 
  -3   4   5       11.26        7.86      0.84 o 
  -2   4   5      353.76      375.17      4.99 o 
  -1   4   5      498.08      453.32      3.72 o 
   0   4   5     3705.45     3759.43     27.12 o 
   1   4   5      281.41      257.76      2.31 o 
   2   4   5      425.20      426.72      4.29 o 
   3   4   5     1315.32     1368.34     15.73 o 
   4   4   5      237.61      239.78      3.36 o 
   5   4   5       31.75       25.79      1.21 o 
   6   4   5      253.01      261.79      4.22 o 
   7   4   5       82.27       82.76      2.20 o 
   8   4   5       92.69      106.35      2.68 o 
   9   4   5        2.38        2.70      1.42 o 
  -9   5   5       53.88       64.97      2.58 o 
  -8   5   5       14.32       17.75      1.20 o 
  -7   5   5       74.23       64.58      1.70 o 
  -6   5   5       30.85       32.41      0.94 o 
  -5   5   5      236.11      248.95      2.91 o 
  -4   5   5      755.24      781.28      9.01 o 
  -3   5   5      137.29      164.27      3.13 o 
  -2   5   5      707.04      798.40      7.18 o 
  -1   5   5       81.02       91.32      1.65 o 
   0   5   5     3016.82     2979.44     21.24 o 
   1   5   5      676.89      745.89      5.84 o 
   2   5   5       96.20      128.47      1.78 o 
   3   5   5      200.92      174.14      3.05 o 
   4   5   5        7.07       10.00      1.22 o 
   5   5   5       47.32       41.64      2.12 o 
   6   5   5        6.64        5.90      0.92 o 
   7   5   5        1.85       -1.70      1.62 o 
   8   5   5        0.27        0.38      1.55 o 
  -9   6   5        0.42       -0.63      1.41 o 
  -8   6   5       23.13       22.32      2.24 o 
  -7   6   5      141.94      142.18      2.39 o 
  -6   6   5     1098.20     1100.23     10.52 o 
  -5   6   5      199.99      217.60      3.13 o 
  -4   6   5     3508.32     3506.64     31.24 o 
  -3   6   5      592.56      581.02      6.87 o 
  -2   6   5       28.85       45.60      0.91 o 
  -1   6   5      550.86      621.99      4.96 o 
   0   6   5      150.58       87.89      1.45 o 
   1   6   5      185.74      180.09      3.16 o 
   2   6   5        5.29        6.28      1.02 o 
   3   6   5       81.38       82.56      2.07 o 
   4   6   5      177.41      170.52      2.65 o 
   5   6   5       67.74       68.08      1.53 o 
   6   6   5       77.34       77.32      2.28 o 
   7   6   5       34.93       29.38      1.50 o 
   8   6   5       18.09       16.23      1.50 o 
  -9   7   5        0.01       -1.53      1.33 o 
  -8   7   5       25.13       23.19      2.50 o 
  -7   7   5        0.22       -1.15      0.76 o 
  -6   7   5      455.90      449.82      4.36 o 
  -5   7   5     1117.93     1071.19      9.13 o 
  -4   7   5        1.66        0.84      0.98 o 
  -3   7   5      231.88      211.93      2.15 o 
  -2   7   5      136.56      120.24      1.74 o 
  -1   7   5       62.98       65.28      1.04 o 
   0   7   5      226.69      212.20      2.19 o 
   1   7   5        2.01        0.37      0.81 o 
   2   7   5       18.05       22.56      0.91 o 
   3   7   5      104.96      100.49      1.94 o 
   4   7   5      112.41      105.95      1.91 o 
   5   7   5        1.52        0.94      0.79 o 
   6   7   5        2.20        5.67      1.24 o 
   7   7   5       35.47       30.38      1.86 o 
   8   7   5       30.38       27.58      1.66 o 
  -9   8   5        1.55        0.77      1.42 o 
  -8   8   5       81.76       83.11      5.12 o 
  -7   8   5        0.01       -0.99      0.66 o 
  -6   8   5        0.48       -1.04      0.69 o 
  -5   8   5      510.51      536.51      4.60 o 
  -4   8   5       87.13       98.06      1.22 o 
  -3   8   5       36.84       38.21      1.01 o 
  -2   8   5      357.61      374.60      3.78 o 
  -1   8   5       36.16       23.45      0.68 o 
   0   8   5     1012.75      997.77      9.67 o 
   1   8   5      476.04      465.32      4.71 o 
   2   8   5      453.52      424.15      4.93 o 
   3   8   5       34.41       24.40      1.02 o 
   4   8   5       73.06       63.14      1.57 o 
   5   8   5        1.36        0.75      0.95 o 
   6   8   5       23.48       13.90      0.91 o 
   7   8   5        8.76        8.88      1.59 o 
   8   8   5        2.23        0.73      1.96 o 
  -9   9   5       35.14       40.14      2.01 o 
  -8   9   5       60.08       67.05      3.07 o 
  -7   9   5        2.04       -2.17      2.96 o 
  -6   9   5       30.09       29.83      2.31 o 
  -5   9   5      800.93      801.71      7.72 o 
  -4   9   5      464.25      462.88      4.07 o 
  -3   9   5      218.07      223.67      2.20 o 
  -2   9   5      181.69      168.50      2.80 o 
  -1   9   5      919.95      926.03      8.78 o 
   0   9   5       60.26       45.71      0.95 o 
   1   9   5      268.53      293.06      3.60 o 
   2   9   5      220.73      216.79      3.03 o 
   3   9   5       53.86       58.63      1.75 o 
   4   9   5      129.84      136.28      3.33 o 
   5   9   5        0.26        1.16      0.91 o 
   6   9   5       23.51       17.97      1.48 o 
   7   9   5        5.23        7.07      1.30 o 
   8   9   5        7.45        5.77      1.96 o 
  -8  10   5        1.21        1.57      1.30 o 
  -7  10   5       42.73       36.45      1.60 o 
  -6  10   5       68.91       66.99      1.62 o 
  -5  10   5       97.51       89.62      1.46 o 
  -4  10   5       73.31       62.91      1.00 o 
  -3  10   5      136.05      115.67      1.78 o 
  -2  10   5      214.73      225.08      2.29 o 
  -1  10   5     1064.86     1076.59     10.19 o 
   0  10   5        1.64        4.80      0.78 o 
   1  10   5      462.58      457.73      5.26 o 
   2  10   5        2.54        1.94      1.53 o 
   3  10   5      556.30      584.07      6.99 o 
   4  10   5      103.07      113.76      3.09 o 
   5  10   5      374.31      331.51      5.09 o 
   6  10   5        6.83        7.25      1.38 o 
   7  10   5       65.94       71.55      3.25 o 
  -8  11   5        0.33        0.45      2.56 o 
  -7  11   5       29.63       32.27      2.31 o 
  -6  11   5      329.36      297.42      4.23 o 
  -5  11   5       10.61       16.85      0.68 o 
  -4  11   5      232.95      215.17      2.36 o 
  -3  11   5      260.07      253.65      2.79 o 
  -2  11   5       29.21       29.36      1.07 o 
  -1  11   5        0.33       -0.29      1.03 o 
   0  11   5      345.08      351.33      4.24 o 
   1  11   5      859.30      872.59      9.36 o 
   2  11   5       10.95       11.03      1.19 o 
   3  11   5        0.93       -2.33      1.55 o 
   4  11   5      389.25      387.91      6.46 o 
   5  11   5        9.86        6.03      1.41 o 
   6  11   5       53.49       79.80      2.55 o 
   7  11   5        3.24        7.91      1.43 o 
  -8  12   5        7.68        6.00      1.93 o 
  -7  12   5        2.62        1.21      1.74 o 
  -6  12   5       24.75       24.89      1.45 o 
  -5  12   5       58.77       63.65      1.43 o 
  -4  12   5       64.95       66.31      1.66 o 
  -3  12   5      385.32      370.05      4.04 o 
  -2  12   5        0.87       -0.09      1.17 o 
  -1  12   5       51.60       43.98      1.41 o 
   0  12   5     1113.27     1130.46     11.50 o 
   1  12   5      913.01      968.39     10.70 o 
   2  12   5      126.54      126.52      2.15 o 
   3  12   5      123.02      116.09      2.27 o 
   4  12   5      132.43      123.89      2.31 o 
   5  12   5       13.66       15.66      1.34 o 
   6  12   5        6.10        6.31      1.42 o 
   7  12   5       52.41       42.93      3.25 o 
  -7  13   5        3.82        1.34      1.62 o 
  -6  13   5       88.30       95.21      2.92 o 
  -5  13   5        0.04       -1.12      1.18 o 
  -4  13   5       42.32       39.43      1.89 o 
  -3  13   5      509.02      510.97      9.51 o 
  -2  13   5      391.94      369.49      4.31 o 
  -1  13   5      162.22      158.66      2.50 o 
   0  13   5      609.86      597.61      6.48 o 
   1  13   5      181.56      164.87      5.23 o 
   2  13   5       15.28        8.83      0.96 o 
   3  13   5       48.03       45.06      1.49 o 
   4  13   5      206.95      213.80      3.48 o 
   5  13   5       12.22       12.62      1.46 o 
   6  13   5       63.35       72.33      2.30 o 
  -7  14   5        6.88        2.44      4.47 o 
  -6  14   5        0.04       -0.35      2.01 o 
  -5  14   5       80.86       76.25      3.02 o 
  -4  14   5      108.26       98.24      2.07 o 
  -3  14   5       26.37       26.11      1.42 o 
  -2  14   5      245.68      225.00      3.20 o 
  -1  14   5      643.78      649.17      8.32 o 
   0  14   5       47.66       47.76      1.58 o 
   1  14   5       29.03       24.50      1.21 o 
   2  14   5       48.91       43.44      1.44 o 
   3  14   5       13.24       12.53      1.56 o 
   4  14   5        0.11       -0.77      1.03 o 
   5  14   5       37.54       32.17      1.86 o 
   6  14   5        0.04       -0.63      1.62 o 
  -6  15   5       23.51       22.90      2.01 o 
  -5  15   5       34.71       31.68      1.81 o 
  -4  15   5       10.37        9.85      1.36 o 
  -3  15   5      213.21      227.85      4.69 o 
  -2  15   5      234.26      244.09      4.11 o 
  -1  15   5      230.74      244.31      3.64 o 
   0  15   5       32.62       26.46      1.90 o 
   1  15   5      115.66      111.08      2.31 o 
   2  15   5      165.56      167.72      4.66 o 
   3  15   5        1.60       -0.13      0.97 o 
   4  15   5        3.51       -0.35      1.79 o 
   5  15   5      147.58      170.60      3.46 o 
  -6  16   5        0.39        0.35      1.64 o 
  -5  16   5       14.42       13.25      3.66 o 
  -4  16   5        2.92       -0.62      1.45 o 
  -3  16   5       38.56       33.71      1.32 o 
  -2  16   5       64.31       52.06      2.03 o 
  -1  16   5       20.97       22.87      1.47 o 
   0  16   5        1.04        0.96      1.03 o 
   1  16   5        4.59        4.43      1.17 o 
   2  16   5        0.06       -1.64      1.09 o 
   3  16   5       22.06       23.66      1.29 o 
   4  16   5        3.90        0.53      1.48 o 
   5  16   5        0.37       -1.31      1.53 o 
  -5  17   5        9.48        7.35      2.11 o 
  -4  17   5       12.80       15.63      2.43 o 
  -3  17   5       59.05       51.36      1.81 o 
  -2  17   5      256.63      253.30     11.76 o 
  -1  17   5       40.73       41.57      1.60 o 
   0  17   5       11.57       13.54      1.63 o 
   1  17   5      456.33      492.51     12.00 o 
   2  17   5       38.17       34.15      2.40 o 
   3  17   5        5.45        2.07      2.37 o 
   4  17   5       12.30       10.34      1.48 o 
  -4  18   5        1.33        1.57      3.16 o 
  -3  18   5        2.02        2.01      1.76 o 
  -2  18   5        7.10        9.17      2.16 o 
  -1  18   5       26.48       25.25      2.48 o 
   0  18   5       23.34       24.51      1.97 o 
   1  18   5        0.01        3.06      2.18 o 
   2  18   5        1.37       -1.60      1.45 o 
   3  18   5        4.61        7.19      1.74 o 
  -2  19   5       15.28       17.89      1.60 o 
  -1  19   5        7.89        5.78      2.66 o 
   0  19   5       36.07       37.47      2.45 o 
   1  19   5       17.31       22.08      2.10 o 
 -10   0   6        0.34       -6.06      4.04 o 
  -8   0   6       10.94        5.67      2.07 o 
  -6   0   6     1419.17     1424.32     16.98 o 
  -4   0   6     1556.34     1538.45     16.88 o 
  -2   0   6      257.23      206.36      3.12 o 
   0   0   6     1855.77     2014.76     21.59 o 
   2   0   6     5841.26     5999.37     71.86 o 
   4   0   6     1117.65     1182.73     32.58 o 
   6   0   6      264.87      301.08      7.25 o 
   8   0   6       30.35       35.82      2.79 o 
 -10   1   6        0.62       -4.44      5.22 o 
  -9   1   6        1.21        0.33      1.47 o 
  -8   1   6        2.04        1.07      1.21 o 
  -7   1   6      113.88      127.27      1.65 o 
  -6   1   6       35.20       33.39      0.77 o 
  -5   1   6        0.03        0.38      0.47 o 
  -4   1   6        3.32        5.00      0.30 o 
  -3   1   6     1555.47     1532.21     13.06 o 
  -2   1   6        5.87        9.15      0.47 o 
  -1   1   6        2.78        3.08      0.46 o 
   0   1   6      670.11      613.59      4.73 o 
   1   1   6       20.23       16.18      1.22 o 
   2   1   6       11.00        9.86      1.01 o 
   3   1   6      326.69      363.00      4.79 o 
   4   1   6        2.77        3.73      1.66 o 
   5   1   6      458.29      477.24     10.73 o 
   6   1   6        2.41        3.74      2.17 o 
   7   1   6        2.33        3.27      2.51 o 
   8   1   6        6.99        6.15      1.34 o 
 -10   2   6       17.07       22.29      4.62 o 
  -9   2   6        5.70        6.75      1.14 o 
  -8   2   6        2.73        1.93      0.91 o 
  -7   2   6        8.72       10.66      0.83 o 
  -6   2   6      187.95      180.34      1.94 o 
  -5   2   6        1.36        1.27      0.30 o 
  -4   2   6      286.46      262.46      2.42 o 
  -3   2   6     2309.25     2345.78     21.37 o 
  -2   2   6      137.76      117.52      1.85 o 
  -1   2   6       51.80       51.10      1.05 o 
   0   2   6      558.24      550.24      4.34 o 
   1   2   6     8321.27     8368.92     65.47 o 
   2   2   6      330.55      460.10      4.95 o 
   3   2   6      235.53      279.23      3.51 o 
   4   2   6      172.36      158.66      2.57 o 
   5   2   6      705.98      697.52     14.04 o 
   6   2   6      227.12      231.72      5.38 o 
   7   2   6       82.90       90.73      2.88 o 
   8   2   6        0.82        1.34      1.19 o 
 -10   3   6        2.84        5.79      4.08 o 
  -9   3   6       68.72       75.70      2.44 o 
  -8   3   6        4.76        6.36      0.85 o 
  -7   3   6       61.85       53.08      1.16 o 
  -6   3   6      190.82      181.26      2.00 o 
  -5   3   6      652.64      648.12      5.62 o 
  -4   3   6        8.21        8.72      0.51 o 
  -3   3   6      163.87      168.91      2.30 o 
  -2   3   6      797.56      861.72      8.46 o 
  -1   3   6        9.25       16.81      0.55 o 
   0   3   6      172.96      189.99      1.62 o 
   1   3   6      482.93      509.17      4.16 o 
   2   3   6       77.03       59.81      2.09 o 
   3   3   6       25.43       19.91      1.26 o 
   4   3   6      445.97      454.30      5.77 o 
   5   3   6        5.71        2.65      2.48 o 
   6   3   6       42.68       40.26      1.63 o 
   7   3   6        0.01       -1.75      1.32 o 
   8   3   6      171.48      181.52      6.43 o 
  -9   4   6       11.12       11.71      1.47 o 
  -8   4   6        0.35       -0.62      0.71 o 
  -7   4   6      587.82      599.60      6.53 o 
  -6   4   6       19.39       22.09      0.90 o 
  -5   4   6       14.44       17.09      0.70 o 
  -4   4   6      131.38      126.83      1.69 o 
  -3   4   6       14.71       10.59      0.63 o 
  -2   4   6       25.06       17.98      1.51 o 
  -1   4   6      577.26      554.34      4.49 o 
   0   4   6      182.38      143.90      1.61 o 
   1   4   6     3378.79     3551.82     27.50 o 
   2   4   6      493.26      510.51      5.92 o 
   3   4   6       82.21       93.69      2.43 o 
   4   4   6        5.64        1.46      0.82 o 
   5   4   6       17.97       10.46      1.46 o 
   6   4   6        2.74        1.73      1.31 o 
   7   4   6      123.64      125.65      5.52 o 
   8   4   6        0.85       -0.26      1.46 o 
  -9   5   6       11.29       13.81      1.51 o 
  -8   5   6        3.70        3.16      1.20 o 
  -7   5   6      244.04      246.72      4.01 o 
  -6   5   6      408.89      398.84      3.88 o 
  -5   5   6      106.71       88.74      1.69 o 
  -4   5   6      164.30      166.48      3.92 o 
  -3   5   6      523.92      542.83      6.48 o 
  -2   5   6       40.29       17.21      1.76 o 
  -1   5   6     3524.29     3557.26     28.32 o 
   0   5   6      259.37      257.77      2.49 o 
   1   5   6      136.93      140.27      1.77 o 
   2   5   6       31.23       22.31      1.60 o 
   3   5   6       19.97       30.03      1.21 o 
   4   5   6        8.56        7.18      1.24 o 
   5   5   6        2.00       -0.76      1.24 o 
   6   5   6      156.63      166.69      3.57 o 
   7   5   6       21.11       16.70      1.19 o 
   8   5   6        1.99        0.00      1.25 o 
  -9   6   6       49.45       54.14      2.56 o 
  -8   6   6        0.41       -1.64      1.09 o 
  -7   6   6      155.16      153.44      3.05 o 
  -6   6   6      548.60      543.99      5.16 o 
  -5   6   6      474.13      496.24      5.80 o 
  -4   6   6      148.49      142.17      3.12 o 
  -3   6   6      508.39      505.32      6.52 o 
  -2   6   6        0.28        2.38      0.71 o 
  -1   6   6       41.98       27.39      0.86 o 
   0   6   6      504.96      555.55      5.05 o 
   1   6   6       37.27       30.38      1.23 o 
   2   6   6      238.75      208.90      3.10 o 
   3   6   6      297.23      291.23      4.00 o 
   4   6   6       88.60       85.85      1.83 o 
   5   6   6       11.93        9.35      0.95 o 
   6   6   6        1.49        0.31      1.53 o 
   7   6   6        0.02       -1.80      1.20 o 
   8   6   6       14.97       17.10      1.50 o 
  -9   7   6       23.27       23.79      1.64 o 
  -8   7   6       72.73       61.35      2.36 o 
  -7   7   6      116.86      104.28      3.19 o 
  -6   7   6        3.35        1.45      0.87 o 
  -5   7   6      182.04      174.27      3.47 o 
  -4   7   6       78.32       65.23      1.40 o 
  -3   7   6      215.55      244.50      3.77 o 
  -2   7   6     1789.08     1782.62     16.17 o 
  -1   7   6      763.46      845.10      7.58 o 
   0   7   6     1888.42     1982.27     17.39 o 
   1   7   6       49.89       42.39      1.00 o 
   2   7   6      497.29      513.82      6.13 o 
   3   7   6       30.95       30.15      1.02 o 
   4   7   6      160.51      152.63      3.50 o 
   5   7   6      151.81      124.33      2.29 o 
   6   7   6       77.98       86.22      2.42 o 
   7   7   6       34.51       45.70      1.84 o 
   8   7   6       47.14       45.43      1.96 o 
  -9   8   6        8.18        6.88      1.41 o 
  -8   8   6       13.12       14.98      1.94 o 
  -7   8   6       35.86       32.34      1.40 o 
  -6   8   6      506.55      490.10      6.56 o 
  -5   8   6       50.03       43.34      1.68 o 
  -4   8   6       72.24       66.87      1.42 o 
  -3   8   6       67.19       73.63      1.15 o 
  -2   8   6      254.83      251.26      2.82 o 
  -1   8   6      362.03      393.36      3.78 o 
   0   8   6      146.06      183.70      2.11 o 
   1   8   6       70.52       87.11      2.20 o 
   2   8   6        6.21       11.90      1.35 o 
   3   8   6       30.64       20.39      1.24 o 
   4   8   6        9.64        4.17      0.92 o 
   5   8   6        6.66        6.52      1.40 o 
   6   8   6        1.25        1.52      0.85 o 
   7   8   6       13.59       11.62      1.42 o 
   8   8   6        0.13       -2.35      1.71 o 
  -8   9   6        2.79        1.14      1.15 o 
  -7   9   6        0.83        0.40      1.47 o 
  -6   9   6      146.70      151.34      2.83 o 
  -5   9   6     1034.73     1011.23     14.37 o 
  -4   9   6      132.15      127.45      1.57 o 
  -3   9   6        3.82        3.86      0.69 o 
  -2   9   6       35.94       37.36      2.07 o 
  -1   9   6     3072.04     3070.01     27.91 o 
   0   9   6      167.61      167.82      2.23 o 
   1   9   6      212.74      199.30      2.78 o 
   2   9   6       10.01        6.87      1.28 o 
   3   9   6      523.05      530.03      6.60 o 
   4   9   6       10.41        4.43      1.08 o 
   5   9   6       36.14       38.23      2.24 o 
   6   9   6        2.24        2.35      1.10 o 
   7   9   6       36.33       33.20      2.14 o 
  -8  10   6       15.03       13.09      1.46 o 
  -7  10   6       51.21       49.55      1.84 o 
  -6  10   6      522.55      518.09      8.22 o 
  -5  10   6      494.27      457.39      6.14 o 
  -4  10   6       44.34       36.72      1.65 o 
  -3  10   6      677.51      665.59      6.05 o 
  -2  10   6       63.28       73.17      1.61 o 
  -1  10   6        1.53        2.59      0.62 o 
   0  10   6       29.20       39.48      1.38 o 
   1  10   6     1336.91     1325.15     13.69 o 
   2  10   6        0.24       -0.55      1.20 o 
   3  10   6      607.18      623.93      9.95 o 
   4  10   6        6.83        2.32      1.34 o 
   5  10   6      109.17      124.28      2.37 o 
   6  10   6       20.66       16.12      1.50 o 
   7  10   6        5.72        8.02      1.51 o 
  -8  11   6       43.67       42.94      3.75 o 
  -7  11   6       19.51       22.41      1.88 o 
  -6  11   6        5.29        4.89      2.21 o 
  -5  11   6       65.79       58.41      2.24 o 
  -4  11   6      375.52      368.41      3.83 o 
  -3  11   6        5.96        2.31      1.07 o 
  -2  11   6       10.80       10.82      1.73 o 
  -1  11   6      361.77      331.45      3.60 o 
   0  11   6       75.93       76.50      1.95 o 
   1  11   6      666.26      716.33     12.14 o 
   2  11   6      211.24      226.38      6.54 o 
   3  11   6      190.70      184.24      2.98 o 
   4  11   6       25.67       26.48      2.10 o 
   5  11   6      119.92      131.14      3.34 o 
   6  11   6      137.07      134.02      3.26 o 
   7  11   6       26.62       28.88      2.53 o 
  -8  12   6        2.46        4.92      2.08 o 
  -7  12   6        1.63        2.06      2.00 o 
  -6  12   6      179.45      190.20      6.40 o 
  -5  12   6      185.96      188.06      3.31 o 
  -4  12   6      270.89      262.44      5.36 o 
  -3  12   6       37.81       37.68      1.70 o 
  -2  12   6      326.20      330.55      3.48 o 
  -1  12   6      267.97      250.94      3.39 o 
   0  12   6      259.93      256.19      4.03 o 
   1  12   6       38.60       33.54      2.12 o 
   2  12   6       12.76       12.55      1.95 o 
   3  12   6        4.79        0.99      1.26 o 
   4  12   6      151.77      159.90      3.93 o 
   5  12   6       71.18       66.27      2.17 o 
   6  12   6        0.01       -0.23      1.20 o 
  -7  13   6        2.14        1.37      1.51 o 
  -6  13   6        0.00       -0.64      1.39 o 
  -5  13   6        0.25        1.45      2.31 o 
  -4  13   6       87.99       78.20      2.29 o 
  -3  13   6        6.61        5.54      0.71 o 
  -2  13   6      222.80      209.26      3.03 o 
  -1  13   6       11.11       11.97      1.29 o 
   0  13   6        0.22        0.85      0.90 o 
   1  13   6      136.52      136.03      3.22 o 
   2  13   6        6.10        2.07      1.55 o 
   3  13   6       26.03       20.42      1.47 o 
   4  13   6        0.06       -1.32      0.88 o 
   5  13   6      107.25      115.41      2.76 o 
   6  13   6       17.69       19.59      1.54 o 
  -7  14   6        4.47        5.61      1.76 o 
  -6  14   6        5.65        4.54      1.47 o 
  -5  14   6       85.50       80.97      2.63 o 
  -4  14   6       65.54       64.67      1.85 o 
  -3  14   6       24.58       23.77      1.38 o 
  -2  14   6        6.02        3.59      1.09 o 
  -1  14   6        4.75        1.52      0.95 o 
   0  14   6      478.22      484.63      9.30 o 
   1  14   6      425.41      429.32      8.53 o 
   2  14   6      376.94      377.59      5.42 o 
   3  14   6        3.32        2.05      1.93 o 
   4  14   6       65.28       54.37      2.08 o 
   5  14   6       11.42       15.44      1.80 o 
  -6  15   6        1.45        1.11      1.82 o 
  -5  15   6       10.71       13.64      1.56 o 
  -4  15   6       31.58       32.40      2.16 o 
  -3  15   6        0.12       -1.32      0.88 o 
  -2  15   6       19.55       17.13      1.05 o 
  -1  15   6        1.58       -1.27      1.80 o 
   0  15   6        1.14       -1.86      1.80 o 
   1  15   6       54.20       49.51      1.87 o 
   2  15   6       24.11       21.56      1.80 o 
   3  15   6      147.58      145.17      2.90 o 
   4  15   6       18.35       17.43      2.22 o 
   5  15   6       31.41       35.08      3.61 o 
  -5  16   6        0.00       -1.48      1.33 o 
  -4  16   6        4.80        4.14      1.46 o 
  -3  16   6       17.63       20.98      1.75 o 
  -2  16   6        0.02       -1.03      0.92 o 
  -1  16   6        0.57       -1.41      0.94 o 
   0  16   6        9.01        6.46      1.48 o 
   1  16   6      100.85      111.18      2.36 o 
   2  16   6      158.24      175.25      3.75 o 
   3  16   6        0.26       -2.96      2.11 o 
   4  16   6        4.00        1.39      3.57 o 
  -4  17   6        9.04        6.24      1.46 o 
  -3  17   6       17.37       13.69      1.55 o 
  -2  17   6       26.10       28.86      1.88 o 
  -1  17   6        9.77        3.90      1.11 o 
   0  17   6        6.80        9.71      1.22 o 
   1  17   6        0.32        3.04      1.26 o 
   2  17   6        9.28        5.48      1.26 o 
   3  17   6        0.00       -2.00      2.16 o 
  -3  18   6       27.46       22.57      1.99 o 
  -2  18   6        0.06        2.89      2.15 o 
  -1  18   6       24.86       25.77      1.44 o 
   0  18   6       74.10       65.14      2.48 o 
   1  18   6        0.61       -1.03      2.02 o 
   2  18   6        0.74       -1.78      1.19 o 
  -1  19   6       64.88       71.63      2.23 o 
   0  19   6       41.31       46.24      1.83 o 
  -9   0   7        9.22       11.40      1.28 o 
  -7   0   7      144.35      118.57      3.57 o 
  -5   0   7       59.38       72.63      1.46 o 
  -3   0   7      154.28      131.71      3.24 o 
  -1   0   7        5.23       14.58      0.58 o 
   1   0   7      361.92      389.40      5.00 o 
   3   0   7     1357.25     1386.41     21.34 o 
   5   0   7      811.30      752.49     27.61 o 
   7   0   7      295.09      322.57     24.73 o 
  -9   1   7       20.27       23.31      1.60 o 
  -8   1   7      255.23      261.39      4.92 o 
  -7   1   7      159.19      151.65      2.11 o 
  -6   1   7      116.38      108.68      1.93 o 
  -5   1   7      223.40      226.65      2.18 o 
  -4   1   7      796.14      794.37      6.74 o 
  -3   1   7     3708.02     3755.65     32.52 o 
  -2   1   7      295.07      306.95      3.28 o 
  -1   1   7      173.85      180.65      2.70 o 
   0   1   7     3507.40     3622.78     26.87 o 
   1   1   7      245.02      247.50      2.44 o 
   2   1   7      939.66     1012.09     10.62 o 
   3   1   7       13.67        6.75      0.90 o 
   4   1   7       72.00       69.41      2.09 o 
   5   1   7       70.52       76.23      2.27 o 
   6   1   7       27.59       28.56      2.15 o 
   7   1   7       37.98       36.63      1.70 o 
   8   1   7        3.51        2.58      1.29 o 
  -9   2   7        7.05        7.70      1.76 o 
  -8   2   7       58.37       52.19      1.97 o 
  -7   2   7      134.74      129.16      1.91 o 
  -6   2   7        5.16        3.29      0.77 o 
  -5   2   7       11.20       11.38      0.43 o 
  -4   2   7      489.48      491.56      4.27 o 
  -3   2   7      134.19      168.88      1.74 o 
  -2   2   7      363.98      385.59      3.27 o 
  -1   2   7      111.37      107.37      1.71 o 
   0   2   7       99.63      119.57      1.63 o 
   1   2   7     3464.98     3648.51     29.15 o 
   2   2   7     1330.89     1307.06     14.52 o 
   3   2   7        3.16       -0.55      0.81 o 
   4   2   7       59.32       62.02      1.63 o 
   5   2   7      251.45      248.33      8.47 o 
   6   2   7      243.51      233.54      6.89 o 
   7   2   7       23.02       17.41      1.48 o 
   8   2   7        0.01       -0.64      1.26 o 
  -9   3   7        3.89        1.53      2.37 o 
  -8   3   7       37.42       37.41      1.34 o 
  -7   3   7       13.28        9.07      1.05 o 
  -6   3   7        9.48        6.67      0.51 o 
  -5   3   7      543.64      528.96      5.61 o 
  -4   3   7        3.76        7.31      0.57 o 
  -3   3   7      320.81      285.12      3.80 o 
  -2   3   7      166.78      186.17      1.62 o 
  -1   3   7      592.40      540.00      4.66 o 
   0   3   7      866.14      980.01      7.37 o 
   1   3   7     2402.14     2295.63     20.60 o 
   2   3   7      136.46      102.10      2.61 o 
   3   3   7     1366.28     1404.72     16.47 o 
   4   3   7      268.32      250.69      3.62 o 
   5   3   7      233.34      228.57      4.81 o 
   6   3   7        0.04       -2.24      1.49 o 
   7   3   7       39.78       30.77      1.53 o 
   8   3   7        4.84        5.42      1.42 o 
  -9   4   7        3.05        0.67      1.25 o 
  -8   4   7       15.78        8.57      1.24 o 
  -7   4   7        1.40        0.89      0.71 o 
  -6   4   7      171.65      174.24      3.30 o 
  -5   4   7      127.28      126.54      2.14 o 
  -4   4   7      308.93      318.92      3.77 o 
  -3   4   7        3.22        5.67      1.20 o 
  -2   4   7      679.18      695.05      5.85 o 
  -1   4   7       61.61       50.94      1.19 o 
   0   4   7        3.47        5.59      0.67 o 
   1   4   7      394.88      401.68      3.94 o 
   2   4   7       98.03       82.69      2.82 o 
   3   4   7      584.25      596.69      6.99 o 
   4   4   7      340.73      336.37      4.45 o 
   5   4   7        6.18        5.71      1.85 o 
   6   4   7        1.08       -1.95      1.40 o 
   7   4   7       31.36       27.94      1.90 o 
   8   4   7       19.73       17.26      1.50 o 
  -9   5   7       35.01       29.58      2.38 o 
  -8   5   7        2.19        1.08      1.04 o 
  -7   5   7       58.69       69.17      1.50 o 
  -6   5   7       58.04       49.04      1.95 o 
  -5   5   7       55.90       59.32      1.44 o 
  -4   5   7      274.26      273.66      3.85 o 
  -3   5   7        7.03        4.61      0.68 o 
  -2   5   7      190.01      205.18      2.55 o 
  -1   5   7      792.50      751.55      7.38 o 
   0   5   7        0.10        0.92      1.06 o 
   1   5   7       18.39       18.42      1.03 o 
   2   5   7      604.62      697.62      7.81 o 
   3   5   7       14.48        8.96      0.82 o 
   4   5   7       38.95       31.53      1.66 o 
   5   5   7       67.02       66.21      2.07 o 
   6   5   7       10.79        9.85      1.28 o 
   7   5   7        1.44       -1.94      1.41 o 
   8   5   7       24.72       22.28      1.72 o 
  -9   6   7        0.00       -1.17      1.33 o 
  -8   6   7        5.26        0.66      2.20 o 
  -7   6   7        0.65        0.35      1.03 o 
  -6   6   7       23.22       21.37      1.63 o 
  -5   6   7        3.21        1.29      0.86 o 
  -4   6   7       72.22       84.97      1.78 o 
  -3   6   7      354.94      409.34      5.74 o 
  -2   6   7      840.52      811.90      7.88 o 
  -1   6   7      142.78      132.00      1.83 o 
   0   6   7     1233.31     1282.90     11.64 o 
   1   6   7        7.54        6.04      1.13 o 
   2   6   7      255.30      247.48      3.43 o 
   3   6   7       55.00       55.18      2.13 o 
   4   6   7       15.59       11.91      1.40 o 
   5   6   7      173.45      169.61      2.90 o 
   6   6   7       35.69       36.38      1.77 o 
   7   6   7        0.45       -0.80      1.36 o 
   8   6   7       95.14      123.61      3.62 o 
  -9   7   7        0.30       -0.16      1.17 o 
  -8   7   7       14.46       13.98      1.29 o 
  -7   7   7       63.24       65.46      2.46 o 
  -6   7   7       12.73        9.63      2.03 o 
  -5   7   7      103.37       95.10      1.66 o 
  -4   7   7       62.34       53.38      1.31 o 
  -3   7   7      126.51      126.25      3.08 o 
  -2   7   7      150.28      173.44      2.04 o 
  -1   7   7      382.00      389.50      3.99 o 
   0   7   7      610.51      642.18      6.08 o 
   1   7   7      490.83      511.04      5.73 o 
   2   7   7      189.49      192.75      2.91 o 
   3   7   7        2.64       -0.50      1.08 o 
   4   7   7       39.43       27.16      1.29 o 
   5   7   7       64.23       59.80      2.24 o 
   6   7   7       88.84       92.12      2.42 o 
   7   7   7       39.86       46.12      1.85 o 
   8   7   7        3.28        6.97      1.96 o 
  -9   8   7        0.03       -0.84      1.39 o 
  -8   8   7       59.68       66.03      2.44 o 
  -7   8   7       56.60       55.91      2.04 o 
  -6   8   7      368.96      351.99      5.19 o 
  -5   8   7       63.45       65.17      2.80 o 
  -4   8   7      125.07      114.57      2.56 o 
  -3   8   7      189.67      159.77      3.07 o 
  -2   8   7      609.43      604.37      6.02 o 
  -1   8   7       47.40       31.63      1.01 o 
   0   8   7      722.67      733.46      7.03 o 
   1   8   7      723.21      733.20      7.91 o 
   2   8   7       25.33       17.02      0.99 o 
   3   8   7      290.34      278.26      3.93 o 
   4   8   7      246.09      276.66      3.97 o 
   5   8   7       16.62       20.22      1.43 o 
   6   8   7       60.55       53.44      1.53 o 
   7   8   7      156.57      155.01      3.27 o 
  -8   9   7        2.08        1.91      1.12 o 
  -7   9   7        0.45        0.74      1.74 o 
  -6   9   7       60.77       57.67      1.78 o 
  -5   9   7     1149.55     1146.24     15.50 o 
  -4   9   7        8.09        7.14      1.15 o 
  -3   9   7       13.59       13.07      0.79 o 
  -2   9   7       13.50       16.10      0.58 o 
  -1   9   7      320.79      312.57      3.53 o 
   0   9   7       15.77       11.93      0.78 o 
   1   9   7        0.39       -1.48      1.51 o 
   2   9   7       38.85       36.36      1.51 o 
   3   9   7      489.22      500.63     10.29 o 
   4   9   7        0.04       -0.09      1.31 o 
   5   9   7       93.41       85.92      2.42 o 
   6   9   7       51.30       40.18      1.85 o 
   7   9   7       20.02       17.97      1.55 o 
  -8  10   7       27.14       21.98      3.03 o 
  -7  10   7      111.29      109.20      3.87 o 
  -6  10   7       38.22       33.18      1.74 o 
  -5  10   7       67.32       72.66      2.21 o 
  -4  10   7      286.63      286.18      4.40 o 
  -3  10   7      559.44      563.92      5.34 o 
  -2  10   7       36.22       33.80      1.33 o 
  -1  10   7      607.94      644.88      6.34 o 
   0  10   7        7.38        6.73      1.34 o 
   1  10   7      316.14      327.61      7.53 o 
   2  10   7       69.16       79.44      1.80 o 
   3  10   7       10.06       14.36      1.52 o 
   4  10   7        4.77        7.26      1.03 o 
   5  10   7       27.18       30.98      1.88 o 
   6  10   7        7.87        6.55      1.68 o 
   7  10   7        7.81       10.18      3.43 o 
  -8  11   7       27.89       26.51      1.87 o 
  -7  11   7       40.94       35.67      1.98 o 
  -6  11   7       92.00       89.66      3.46 o 
  -5  11   7       31.83       30.55      1.23 o 
  -4  11   7        0.05       -1.37      1.15 o 
  -3  11   7       73.05       70.84      1.57 o 
  -2  11   7      295.63      317.69      3.68 o 
  -1  11   7      295.30      272.57      3.09 o 
   0  11   7       35.09       38.62      1.56 o 
   1  11   7       84.41       80.61      1.74 o 
   2  11   7      880.11      880.60     10.54 o 
   3  11   7      270.32      241.73      5.46 o 
   4  11   7       42.36       31.51      1.32 o 
   5  11   7        9.71        9.47      1.03 o 
   6  11   7        1.25        0.92      2.29 o 
  -7  12   7        8.48        7.66      1.47 o 
  -6  12   7       72.04       73.06      2.87 o 
  -5  12   7        3.89        3.94      1.33 o 
  -4  12   7        0.36       -0.66      0.72 o 
  -3  12   7       73.52       70.84      2.47 o 
  -2  12   7        3.07        2.38      0.93 o 
  -1  12   7        4.02        4.97      1.82 o 
   0  12   7        1.58        0.94      1.27 o 
   1  12   7       61.32       60.13      2.09 o 
   2  12   7      879.79      910.53     13.42 o 
   3  12   7        0.21       -0.75      1.87 o 
   4  12   7        7.31        6.52      1.41 o 
   5  12   7       12.23        9.39      1.37 o 
   6  12   7        0.02       -1.92      1.34 o 
  -7  13   7        6.62        4.50      1.47 o 
  -6  13   7       10.12        9.04      1.47 o 
  -5  13   7       23.88       22.40      2.41 o 
  -4  13   7      121.02      115.90      2.96 o 
  -3  13   7       45.66       37.77      1.24 o 
  -2  13   7        0.19       -2.18      1.62 o 
  -1  13   7      209.59      198.53      3.33 o 
   0  13   7      242.86      225.12      5.25 o 
   1  13   7       49.54       37.94      1.54 o 
   2  13   7      112.85      111.84      2.34 o 
   3  13   7       74.39       72.99      1.84 o 
   4  13   7        1.13       -0.33      2.04 o 
   5  13   7      106.74       93.47      2.97 o 
   6  13   7        6.07        6.98      1.54 o 
  -6  14   7       85.92       78.26      2.63 o 
  -5  14   7      228.95      260.28     12.45 o 
  -4  14   7       18.91       17.44      1.52 o 
  -3  14   7        0.35       -1.08      1.86 o 
  -2  14   7      240.06      228.35      3.27 o 
  -1  14   7      102.60       95.44      2.16 o 
   0  14   7       31.12       25.36      1.31 o 
   1  14   7       46.82       44.35      1.86 o 
   2  14   7      114.71      123.32      4.05 o 
   3  14   7       17.16       14.79      1.12 o 
   4  14   7       17.78       17.88      1.28 o 
   5  14   7        9.31       11.76      2.05 o 
  -6  15   7       47.62       47.55      2.21 o 
  -5  15   7        4.90        2.54      1.33 o 
  -4  15   7        7.59        4.30      1.79 o 
  -3  15   7      178.15      182.92      4.38 o 
  -2  15   7        1.22        4.61      1.57 o 
  -1  15   7       37.60       40.60      1.68 o 
   0  15   7        5.39        1.16      1.60 o 
   1  15   7       17.54       16.51      3.01 o 
   2  15   7        6.02        4.13      1.16 o 
   3  15   7       35.12       42.05      1.61 o 
   4  15   7       59.56       66.00      2.65 o 
  -5  16   7        1.23       -0.22      1.33 o 
  -4  16   7       25.34       26.55      2.22 o 
  -3  16   7       54.70       49.97      2.27 o 
  -2  16   7        8.99        5.09      0.97 o 
  -1  16   7       60.20       63.34      1.73 o 
   0  16   7      177.46      181.35      5.01 o 
   1  16   7       11.14        7.98      1.62 o 
   2  16   7        0.77       -1.93      1.29 o 
   3  16   7       18.64       18.86      1.91 o 
   4  16   7       41.73       42.30      1.93 o 
  -4  17   7       53.16       51.99      2.28 o 
  -3  17   7      101.36      108.72      2.99 o 
  -2  17   7        2.94        1.48      1.56 o 
  -1  17   7      111.57      110.93      2.50 o 
   0  17   7       78.45       85.23      2.25 o 
   1  17   7        0.64       -3.12      2.62 o 
   2  17   7       14.24       11.58      1.92 o 
   3  17   7       37.77       44.07      2.85 o 
  -3  18   7        0.83       -0.86      2.06 o 
  -2  18   7      105.56      108.90      3.48 o 
  -1  18   7       49.19       46.64      1.74 o 
   0  18   7       38.82       41.61      2.28 o 
   1  18   7       10.79       11.03      2.29 o 
  -8   0   8       67.36       60.77      2.14 o 
  -6   0   8       95.79       81.92      1.51 o 
  -4   0   8     1635.31     1699.77     21.45 o 
  -2   0   8     4145.44     4029.14     43.08 o 
   0   0   8     1531.96     1709.17     18.41 o 
   2   0   8      518.46      473.02      7.87 o 
   4   0   8       13.67       10.48      1.53 o 
   6   0   8      730.22      691.81     28.92 o 
   8   0   8        5.30        5.34      2.53 o 
  -9   1   8        5.70        5.02      1.55 o 
  -8   1   8       69.61       68.15      1.62 o 
  -7   1   8        5.43        5.72      0.66 o 
  -6   1   8       19.52       20.33      0.86 o 
  -5   1   8       61.69       57.66      0.87 o 
  -4   1   8       57.62       57.85      0.89 o 
  -3   1   8      596.69      544.00      4.70 o 
  -2   1   8      394.95      383.22      3.12 o 
  -1   1   8     1947.49     2008.68     15.90 o 
   0   1   8     1792.51     1791.29     13.90 o 
   1   1   8      163.49      165.55      2.04 o 
   2   1   8      373.98      318.32      3.80 o 
   3   1   8      683.93      649.16     10.29 o 
   4   1   8      266.53      262.46      3.67 o 
   5   1   8       48.81       59.56      1.68 o 
   6   1   8       32.46       25.22      2.97 o 
   7   1   8        5.75        6.18      1.62 o 
   8   1   8       14.69       14.26      1.40 o 
  -9   2   8       15.76       16.32      1.27 o 
  -8   2   8       47.76       43.23      1.62 o 
  -7   2   8       96.86       86.46      1.68 o 
  -6   2   8        0.20       -0.44      0.80 o 
  -5   2   8       78.22       77.91      1.01 o 
  -4   2   8      960.91      998.81     10.04 o 
  -3   2   8      346.70      333.40      3.13 o 
  -2   2   8      926.94      907.65      7.16 o 
  -1   2   8      103.29       97.07      1.86 o 
   0   2   8      904.70      887.14      6.98 o 
   1   2   8      301.09      318.29      3.51 o 
   2   2   8       13.25        6.57      0.95 o 
   3   2   8       10.46        8.84      1.30 o 
   4   2   8      150.33      141.66      3.45 o 
   5   2   8        0.27       -0.08      1.10 o 
   6   2   8       17.44       18.92      1.35 o 
   7   2   8        8.61       10.34      1.86 o 
   8   2   8        2.39        2.95      1.30 o 
  -9   3   8       10.13        9.19      1.27 o 
  -8   3   8       63.30       67.32      1.88 o 
  -7   3   8       14.09        7.39      0.93 o 
  -6   3   8       13.81       15.19      0.88 o 
  -5   3   8        4.74        4.18      0.86 o 
  -4   3   8      114.84      107.41      1.81 o 
  -3   3   8        1.85       -0.21      1.17 o 
  -2   3   8      310.68      302.20      2.59 o 
  -1   3   8      458.16      494.90      4.39 o 
   0   3   8       34.70       38.94      0.92 o 
   1   3   8      734.95      736.16      7.05 o 
   2   3   8     1049.82     1067.24     11.35 o 
   3   3   8      534.31      567.58      7.31 o 
   4   3   8        1.15       -1.46      2.01 o 
   5   3   8      150.95      145.86      3.31 o 
   6   3   8       49.35       47.22      2.58 o 
   7   3   8      114.65      119.62      2.93 o 
   8   3   8        2.46        2.47      1.36 o 
  -9   4   8       13.93       15.72      1.36 o 
  -8   4   8        1.46       -1.03      2.30 o 
  -7   4   8        0.55        0.65      0.78 o 
  -6   4   8      130.43      134.39      4.07 o 
  -5   4   8        1.38       -0.31      0.93 o 
  -4   4   8       76.82       74.58      2.11 o 
  -3   4   8      229.30      247.07      3.08 o 
  -2   4   8      120.77      122.24      1.39 o 
  -1   4   8     3287.69     3487.56     32.63 o 
   0   4   8       28.30       46.39      1.67 o 
   1   4   8       69.46       64.99      1.93 o 
   2   4   8      197.37      208.51      3.38 o 
   3   4   8        1.72        2.23      0.75 o 
   4   4   8      108.76      103.57      2.27 o 
   5   4   8      100.33      103.23      2.33 o 
   6   4   8        4.64        3.42      1.19 o 
   7   4   8        4.68        1.65      1.29 o 
   8   4   8        0.03       -1.00      1.42 o 
  -9   5   8       26.07       30.37      1.80 o 
  -8   5   8        9.57        4.03      1.22 o 
  -7   5   8      144.43      138.46      2.85 o 
  -6   5   8        0.64       -1.84      1.24 o 
  -5   5   8        7.40        8.50      0.88 o 
  -4   5   8      322.01      315.54      4.26 o 
  -3   5   8      149.17      143.77      2.89 o 
  -2   5   8       50.84       49.70      1.54 o 
  -1   5   8      682.09      726.55      7.21 o 
   0   5   8      352.55      320.20      3.09 o 
   1   5   8      611.18      609.19      6.50 o 
   2   5   8       88.11       94.19      2.61 o 
   3   5   8       34.76       33.76      1.09 o 
   4   5   8       93.21       76.39      2.60 o 
   5   5   8       10.70       10.81      1.02 o 
   6   5   8       99.52       91.95      2.12 o 
   7   5   8       27.54       26.99      1.50 o 
   8   5   8       11.45       15.24      1.62 o 
  -9   6   8        8.53        6.66      1.38 o 
  -8   6   8       22.99       20.20      1.43 o 
  -7   6   8       22.97       22.12      1.32 o 
  -6   6   8        0.50       -2.21      2.06 o 
  -5   6   8       98.23      100.66      2.55 o 
  -4   6   8      722.60      722.18      9.07 o 
  -3   6   8     1031.21     1036.10     13.95 o 
  -2   6   8       18.73       19.11      1.25 o 
  -1   6   8      243.75      267.96      3.17 o 
   0   6   8        0.15        1.42      0.61 o 
   1   6   8      125.92       99.25      1.69 o 
   2   6   8       11.63        8.93      1.52 o 
   3   6   8       32.44       26.33      1.09 o 
   4   6   8       53.38       45.97      1.48 o 
   5   6   8      148.48      147.25      4.20 o 
   6   6   8       22.19       18.94      1.29 o 
   7   6   8       14.51       15.71      1.61 o 
  -9   7   8        0.38        0.56      1.38 o 
  -8   7   8        3.09        2.77      1.04 o 
  -7   7   8       12.36       14.77      1.43 o 
  -6   7   8       19.47       19.93      1.83 o 
  -5   7   8       87.43       84.87      2.17 o 
  -4   7   8      438.40      417.69      4.98 o 
  -3   7   8       12.61       11.69      1.05 o 
  -2   7   8        2.50        0.55      1.00 o 
  -1   7   8       16.08       17.06      0.95 o 
   0   7   8       21.68       17.90      0.67 o 
   1   7   8      374.39      390.71      4.63 o 
   2   7   8        0.05       -1.11      1.08 o 
   3   7   8      448.87      446.34      7.97 o 
   4   7   8      222.33      240.34      6.64 o 
   5   7   8      159.38      148.96      4.92 o 
   6   7   8       21.66       17.17      1.29 o 
   7   7   8        8.18       11.23      1.50 o 
  -8   8   8        0.17       -0.36      1.31 o 
  -7   8   8      343.00      362.71      7.58 o 
  -6   8   8        8.41        6.42      1.13 o 
  -5   8   8      283.29      265.16      4.64 o 
  -4   8   8       71.22       78.36      2.72 o 
  -3   8   8       42.77       43.45      1.95 o 
  -2   8   8      145.16      157.59      1.98 o 
  -1   8   8      243.23      242.12      2.82 o 
   0   8   8       66.88       67.11      1.15 o 
   1   8   8      143.43      114.53      2.40 o 
   2   8   8      859.53      851.42      9.90 o 
   3   8   8      250.16      243.17      4.31 o 
   4   8   8      176.19      167.88      6.27 o 
   5   8   8       18.90       14.53      1.29 o 
   6   8   8        7.71        7.25      1.19 o 
   7   8   8        2.91       -1.21      1.33 o 
  -8   9   8       80.04       76.65      4.75 o 
  -7   9   8       39.53       47.39      2.31 o 
  -6   9   8      184.67      178.64      2.85 o 
  -5   9   8      136.15      129.53      4.01 o 
  -4   9   8       13.91       10.82      2.46 o 
  -3   9   8      857.19      869.89     11.77 o 
  -2   9   8      105.01      100.58      1.55 o 
  -1   9   8        5.45        2.47      0.91 o 
   0   9   8       16.68       21.24      1.07 o 
   1   9   8       24.91       19.49      1.37 o 
   2   9   8       42.75       44.60      1.46 o 
   3   9   8       30.34       31.70      1.72 o 
   4   9   8      485.51      474.69     11.55 o 
   5   9   8       20.39       13.41      1.08 o 
   6   9   8        2.94        1.23      1.40 o 
   7   9   8        6.87        8.26      1.50 o 
  -8  10   8        2.69        2.49      1.42 o 
  -7  10   8       14.94        9.74      1.25 o 
  -6  10   8        5.06        4.96      1.31 o 
  -5  10   8       13.32       10.82      0.97 o 
  -4  10   8        3.63       -0.27      1.59 o 
  -3  10   8        7.93        5.10      0.82 o 
  -2  10   8      259.33      234.50      2.81 o 
  -1  10   8      204.58      204.13      3.02 o 
   0  10   8     1069.98     1071.36     11.24 o 
   1  10   8      436.93      454.24      5.65 o 
   2  10   8      353.85      357.93      5.84 o 
   3  10   8       21.54       11.72      1.84 o 
   4  10   8      277.37      264.80      6.59 o 
   5  10   8        7.56       10.62      1.61 o 
   6  10   8       32.64       28.79      2.12 o 
  -7  11   8       54.94       47.53      2.13 o 
  -6  11   8       50.14       53.10      3.60 o 
  -5  11   8       11.97       10.82      1.14 o 
  -4  11   8        5.37        3.10      2.09 o 
  -3  11   8      161.05      140.83      3.04 o 
  -2  11   8      453.22      438.00      4.95 o 
  -1  11   8       44.69       47.86      1.49 o 
   0  11   8      242.75      238.67      4.03 o 
   1  11   8       20.44       20.95      1.13 o 
   2  11   8      132.33      135.24      3.76 o 
   3  11   8      140.26      150.47      3.03 o 
   4  11   8        4.81        5.95      1.02 o 
   5  11   8        9.24        5.24      1.48 o 
   6  11   8        5.68        2.33      1.35 o 
  -7  12   8        7.11        6.28      1.47 o 
  -6  12   8       60.86       54.90      2.27 o 
  -5  12   8       52.54       52.42      3.65 o 
  -4  12   8       33.73       24.22      2.14 o 
  -3  12   8       37.50       42.24      1.34 o 
  -2  12   8       20.39       20.86      1.00 o 
  -1  12   8       55.88       48.90      2.45 o 
   0  12   8      320.94      310.61      5.01 o 
   1  12   8      363.94      386.43      7.41 o 
   2  12   8       72.60       81.80      2.39 o 
   3  12   8       67.93       69.01      2.02 o 
   4  12   8        0.56       -2.80      1.87 o 
   5  12   8       19.95       20.64      1.85 o 
   6  12   8       12.28        8.69      2.31 o 
  -7  13   8        4.49        5.67      2.67 o 
  -6  13   8        6.63        4.56      2.48 o 
  -5  13   8       43.40       43.99      2.90 o 
  -4  13   8       24.08       24.10      1.62 o 
  -3  13   8       95.04       85.89      2.26 o 
  -2  13   8        2.75        1.26      1.74 o 
  -1  13   8      512.84      505.83      8.72 o 
   0  13   8      124.70      122.28      4.56 o 
   1  13   8      535.65      531.90     10.97 o 
   2  13   8       28.42       32.24      1.37 o 
   3  13   8        1.73        2.76      1.84 o 
   4  13   8        1.84        1.85      1.73 o 
   5  13   8       13.30       17.99      2.95 o 
  -6  14   8        8.06        8.13      1.56 o 
  -5  14   8        4.13        0.61      1.47 o 
  -4  14   8       30.44       30.37      1.97 o 
  -3  14   8       36.48       28.73      1.91 o 
  -2  14   8       61.42       54.95      1.53 o 
  -1  14   8       54.75       58.87      1.68 o 
   0  14   8       29.50       29.53      1.37 o 
   1  14   8       32.96       33.51      1.50 o 
   2  14   8      125.13      141.10      4.11 o 
   3  14   8       11.22       16.43      1.80 o 
   4  14   8        9.43        6.48      1.08 o 
   5  14   8       33.63       33.13      1.76 o 
  -5  15   8        0.28       -0.42      1.99 o 
  -4  15   8        3.17        1.98      2.20 o 
  -3  15   8       10.54        7.75      1.91 o 
  -2  15   8      354.80      373.49      9.02 o 
  -1  15   8        8.31       10.77      1.50 o 
   0  15   8        6.53        6.34      1.48 o 
   1  15   8       98.88       97.18      2.32 o 
   2  15   8        8.24        9.54      1.87 o 
   3  15   8       20.74       23.05      1.29 o 
   4  15   8        7.32        7.40      1.59 o 
  -5  16   8        9.70        8.88      1.76 o 
  -4  16   8        0.03        0.20      1.32 o 
  -3  16   8        3.34        4.18      1.81 o 
  -2  16   8        2.31        1.36      1.40 o 
  -1  16   8       33.25       34.57      1.48 o 
   0  16   8        5.24        5.81      1.11 o 
   1  16   8        3.75        2.18      1.66 o 
   2  16   8        6.23        5.28      1.22 o 
   3  16   8        4.70        4.33      1.30 o 
  -3  17   8        0.12        3.86      2.94 o 
  -2  17   8       16.76       15.21      2.38 o 
  -1  17   8       31.73       39.55      1.87 o 
   0  17   8       25.18       18.53      1.34 o 
   1  17   8       10.93        8.46      1.68 o 
   2  17   8       25.43       23.18      2.39 o 
  -2  18   8       67.66       86.86      4.03 o 
  -1  18   8        8.00       10.30      1.89 o 
   0  18   8       34.59       35.79      1.68 o 
  -9   0   9        5.84       -0.06      2.56 o 
  -7   0   9      590.45      591.96     15.19 o 
  -5   0   9        4.76        8.14      0.75 o 
  -3   0   9      278.16      272.15      3.42 o 
  -1   0   9       21.29       11.80      1.02 o 
   1   0   9     1612.47     1614.91     22.80 o 
   3   0   9     1016.75     1012.50     24.82 o 
   5   0   9        2.75        2.43      2.33 o 
   7   0   9       21.70       29.24      2.30 o 
  -9   1   9       10.50       11.45      1.71 o 
  -8   1   9        3.59        5.78      1.52 o 
  -7   1   9       67.87       62.92      1.48 o 
  -6   1   9        0.66       -0.46      0.50 o 
  -5   1   9      241.25      248.71      2.38 o 
  -4   1   9        7.22        2.24      0.68 o 
  -3   1   9       83.59      102.22      1.47 o 
  -2   1   9        4.78        6.61      0.68 o 
  -1   1   9      190.18      156.95      1.93 o 
   0   1   9       49.73       60.29      1.60 o 
   1   1   9      793.27      782.75      9.08 o 
   2   1   9      188.23      162.25      3.92 o 
   3   1   9       13.68        9.85      2.29 o 
   4   1   9      275.66      251.29      4.25 o 
   5   1   9       71.98       69.89      1.82 o 
   6   1   9        4.87        5.27      1.09 o 
   7   1   9       35.74       34.59      1.63 o 
  -9   2   9        1.29        0.18      1.48 o 
  -8   2   9       10.33        6.59      1.29 o 
  -7   2   9        3.29        2.40      0.75 o 
  -6   2   9       62.71       63.69      1.10 o 
  -5   2   9       47.10       40.33      0.97 o 
  -4   2   9       15.00       26.49      1.01 o 
  -3   2   9      483.44      508.86      4.26 o 
  -2   2   9     1285.21     1304.64      9.80 o 
  -1   2   9        4.85        4.17      1.10 o 
   0   2   9     3129.37     3248.21     28.94 o 
   1   2   9        9.53        9.83      1.01 o 
   2   2   9      597.60      566.40      6.81 o 
   3   2   9      289.29      322.10      4.74 o 
   4   2   9      229.14      262.62      5.62 o 
   5   2   9       29.82       26.10      1.47 o 
   6   2   9      137.10      128.13      3.37 o 
   7   2   9       19.95       19.03      2.58 o 
  -9   3   9       25.00       22.46      1.59 o 
  -8   3   9       17.49       15.45      1.20 o 
  -7   3   9        0.12       -1.95      1.30 o 
  -6   3   9       76.79       79.35      1.72 o 
  -5   3   9      420.32      410.37      5.86 o 
  -4   3   9     1233.95     1271.33     15.33 o 
  -3   3   9      126.97      129.04      2.01 o 
  -2   3   9       33.10       32.68      0.70 o 
  -1   3   9      103.37      114.83      2.15 o 
   0   3   9      520.02      542.20      5.14 o 
   1   3   9      123.40      133.89      3.02 o 
   2   3   9       19.03       16.64      0.87 o 
   3   3   9      262.94      236.48      3.37 o 
   4   3   9        0.97        1.18      1.97 o 
   5   3   9       21.69       21.86      2.19 o 
   6   3   9       79.94       81.54      2.42 o 
   7   3   9       63.44       73.20      2.40 o 
  -9   4   9        5.28        3.71      1.95 o 
  -8   4   9        0.13       -0.52      1.09 o 
  -7   4   9       47.06       49.43      1.45 o 
  -6   4   9      305.05      307.08      5.74 o 
  -5   4   9       50.56       57.84      1.52 o 
  -4   4   9        8.96       11.60      0.99 o 
  -3   4   9      248.96      239.14      4.45 o 
  -2   4   9      770.03      780.21      7.77 o 
  -1   4   9        4.45        6.49      1.02 o 
   0   4   9       37.89       32.89      1.39 o 
   1   4   9       17.43       16.55      0.81 o 
   2   4   9      371.05      356.95      4.72 o 
   3   4   9       35.46       27.43      1.12 o 
   4   4   9      232.26      213.03      3.99 o 
   5   4   9        5.00       -0.71      1.22 o 
   6   4   9       69.48       75.15      2.24 o 
   7   4   9       55.57       62.87      1.88 o 
  -9   5   9        5.41        4.42      1.33 o 
  -8   5   9       65.35       72.21      2.18 o 
  -7   5   9       16.50       24.22      1.99 o 
  -6   5   9       78.58       76.75      2.04 o 
  -5   5   9      640.12      628.78      8.44 o 
  -4   5   9      139.36      141.70      2.68 o 
  -3   5   9      870.53      905.05     11.93 o 
  -2   5   9      298.53      278.24      3.21 o 
  -1   5   9      769.08      720.62      7.23 o 
   0   5   9      268.78      246.85      2.57 o 
   1   5   9      562.58      556.09      5.93 o 
   2   5   9       86.43       88.13      2.02 o 
   3   5   9      556.60      555.76      6.65 o 
   4   5   9        4.37        2.35      0.97 o 
   5   5   9      170.99      161.72      5.37 o 
   6   5   9        0.30        0.07      1.02 o 
   7   5   9       41.06       43.82      1.90 o 
  -9   6   9        7.66        9.05      1.33 o 
  -8   6   9      103.37      106.92      2.53 o 
  -7   6   9       26.71       26.82      1.41 o 
  -6   6   9       51.32       53.87      2.67 o 
  -5   6   9      215.80      229.84      7.33 o 
  -4   6   9      189.17      177.77      6.29 o 
  -3   6   9        0.88       -0.53      1.40 o 
  -2   6   9       57.48       59.94      2.52 o 
  -1   6   9      294.33      305.06      3.38 o 
   0   6   9      421.55      425.40      4.06 o 
   1   6   9       31.67       32.27      0.99 o 
   2   6   9      397.94      384.22      4.97 o 
   3   6   9        6.03        4.23      2.18 o 
   4   6   9      337.35      321.54      6.75 o 
   5   6   9        5.50        3.56      1.71 o 
   6   6   9        8.24        8.88      1.72 o 
   7   6   9       17.03       13.74      1.66 o 
  -8   7   9        3.23        4.53      1.34 o 
  -7   7   9      233.91      250.18      7.28 o 
  -6   7   9        7.76        6.80      1.55 o 
  -5   7   9       46.24       44.88      1.27 o 
  -4   7   9      170.48      156.52      5.43 o 
  -3   7   9        0.40       -1.63      1.09 o 
  -2   7   9        0.10       -0.62      1.23 o 
  -1   7   9      770.99      715.46      7.61 o 
   0   7   9      822.51      873.34      7.62 o 
   1   7   9        1.85        1.44      0.91 o 
   2   7   9      294.99      294.97      6.54 o 
   3   7   9      383.50      415.46     10.97 o 
   4   7   9       53.66       54.74      2.40 o 
   5   7   9        0.28       -1.15      1.21 o 
   6   7   9       32.03       27.66      1.33 o 
   7   7   9        2.91        3.45      1.36 o 
  -8   8   9       10.34       12.88      1.62 o 
  -7   8   9        2.25        3.40      1.53 o 
  -6   8   9        0.13       -0.05      1.11 o 
  -5   8   9       59.22       46.84      1.34 o 
  -4   8   9       15.30       13.72      1.15 o 
  -3   8   9       42.02       34.12      1.89 o 
  -2   8   9       12.88        9.64      0.89 o 
  -1   8   9       36.98       30.98      0.91 o 
   0   8   9      103.37      104.53      2.22 o 
   1   8   9      309.42      312.41      4.02 o 
   2   8   9       19.66       15.00      1.02 o 
   3   8   9      165.54      157.53      3.74 o 
   4   8   9        6.51        1.65      1.03 o 
   5   8   9       35.49       29.46      2.11 o 
   6   8   9        1.76       -2.35      2.48 o 
   7   8   9        0.15       -1.21      1.30 o 
  -8   9   9       24.06       27.59      1.62 o 
  -7   9   9       57.39       52.00      2.42 o 
  -6   9   9        0.36       -1.65      1.48 o 
  -5   9   9       81.13       68.75      1.73 o 
  -4   9   9      391.37      403.55      6.01 o 
  -3   9   9       18.81       20.23      2.46 o 
  -2   9   9      125.17      108.96      2.06 o 
  -1   9   9      293.32      333.67      3.87 o 
   0   9   9      681.10      677.13      7.46 o 
   1   9   9        7.62        1.82      1.11 o 
   2   9   9        0.68       -1.44      1.06 o 
   3   9   9       51.22       50.08      1.61 o 
   4   9   9        7.72       10.72      1.06 o 
   5   9   9        5.09        3.83      1.02 o 
   6   9   9       10.12       13.77      1.62 o 
  -8  10   9        7.60       10.21      1.88 o 
  -7  10   9        4.10        4.15      1.18 o 
  -6  10   9        0.12        0.25      1.37 o 
  -5  10   9       53.65       44.27      1.77 o 
  -4  10   9      129.69      131.82      3.29 o 
  -3  10   9       23.70       21.27      1.48 o 
  -2  10   9        9.99       12.09      1.60 o 
  -1  10   9       45.08       50.06      1.25 o 
   0  10   9       63.81       62.86      1.43 o 
   1  10   9       21.01       18.78      1.08 o 
   2  10   9       13.21        8.91      1.08 o 
   3  10   9       10.67       12.03      1.09 o 
   4  10   9       51.51       50.04      2.07 o 
   5  10   9        0.09       -0.75      1.80 o 
   6  10   9       19.66       21.66      1.40 o 
  -7  11   9        0.02       -1.92      2.66 o 
  -6  11   9       50.02       37.61      1.99 o 
  -5  11   9       85.46       81.84      3.71 o 
  -4  11   9      119.70      119.92      2.83 o 
  -3  11   9      308.35      308.33      5.99 o 
  -2  11   9      450.25      441.61      9.19 o 
  -1  11   9      299.62      317.07      4.78 o 
   0  11   9        5.67        4.85      1.39 o 
   1  11   9      143.92      140.88      2.91 o 
   2  11   9      316.01      325.27      4.50 o 
   3  11   9        1.82        0.53      1.62 o 
   4  11   9        3.20        2.16      1.24 o 
   5  11   9       29.21       28.37      2.43 o 
   6  11   9        8.11        6.38      1.49 o 
  -7  12   9       64.03       72.73      5.03 o 
  -6  12   9        0.25        0.36      1.90 o 
  -5  12   9        2.01        1.76      1.75 o 
  -4  12   9       29.21       25.99      1.39 o 
  -3  12   9       36.70       33.47      1.69 o 
  -2  12   9      200.35      193.11      3.18 o 
  -1  12   9        1.23        0.77      0.80 o 
   0  12   9      325.32      322.23      5.85 o 
   1  12   9        3.37        0.37      1.09 o 
   2  12   9      143.68      133.77      3.28 o 
   3  12   9        5.28        6.97      1.47 o 
   4  12   9        2.73        2.91      1.68 o 
   5  12   9       35.97       46.71      2.39 o 
  -6  13   9        6.93        3.29      1.46 o 
  -5  13   9       17.75       19.64      2.08 o 
  -4  13   9        6.11        4.63      1.43 o 
  -3  13   9        5.17        4.22      2.85 o 
  -2  13   9       99.93       94.66      3.00 o 
  -1  13   9      185.07      189.00      5.99 o 
   0  13   9        9.38       11.00      1.17 o 
   1  13   9        0.81        2.78      1.07 o 
   2  13   9       69.50       65.48      1.95 o 
   3  13   9        8.22        6.87      1.28 o 
   4  13   9       15.02       14.27      1.66 o 
   5  13   9        0.48        0.35      1.43 o 
  -6  14   9       10.61       11.47      2.28 o 
  -5  14   9        1.46        1.94      1.39 o 
  -4  14   9       27.71       25.46      1.63 o 
  -3  14   9      211.04      215.06      4.09 o 
  -2  14   9        4.37        6.62      2.09 o 
  -1  14   9       18.75       17.15      1.10 o 
   0  14   9      173.73      187.09      3.53 o 
   1  14   9       79.28       88.72      2.81 o 
   2  14   9       72.31       74.49      1.92 o 
   3  14   9        2.93        3.46      1.65 o 
   4  14   9        5.18        9.45      1.40 o 
  -5  15   9        8.17       11.74      3.24 o 
  -4  15   9       26.11       18.86      1.65 o 
  -3  15   9        2.49        4.45      1.32 o 
  -2  15   9        3.12        1.40      1.79 o 
  -1  15   9       33.41       29.68      2.14 o 
   0  15   9        1.17        0.93      1.46 o 
   1  15   9        2.72        2.91      1.57 o 
   2  15   9       19.59       25.80      1.51 o 
   3  15   9       84.45       82.71      2.31 o 
  -4  16   9        4.94        3.08      1.39 o 
  -3  16   9       48.34       51.80      2.80 o 
  -2  16   9       40.51       44.71      2.03 o 
  -1  16   9        7.49        7.33      1.84 o 
   0  16   9       16.66       18.38      3.04 o 
   1  16   9       61.97       69.11      2.45 o 
   2  16   9       37.02       39.74      1.74 o 
  -3  17   9       15.36       26.27      3.66 o 
  -2  17   9       54.93       48.51      2.71 o 
  -1  17   9       22.50       16.06      2.65 o 
   0  17   9        0.69       -2.22      2.16 o 
   1  17   9       77.52       95.61      3.78 o 
  -8   0  10        9.36        5.02      4.20 o 
  -6   0  10      316.19      305.05      6.83 o 
  -4   0  10      575.88      531.93      8.50 o 
  -2   0  10      403.86      433.21      5.15 o 
   0   0  10      112.61      120.86      2.43 o 
   2   0  10      201.66      218.36      4.86 o 
   4   0  10      170.01      168.01      7.93 o 
   6   0  10      193.84      191.53     14.98 o 
  -9   1  10        8.79        5.08      1.65 o 
  -8   1  10        5.36        3.86      1.46 o 
  -7   1  10       33.84       39.29      2.04 o 
  -6   1  10       67.28       71.01      1.48 o 
  -5   1  10       40.39       27.44      0.93 o 
  -4   1  10      264.97      261.17      2.66 o 
  -3   1  10      625.96      683.50      5.42 o 
  -2   1  10       46.50       50.23      0.91 o 
  -1   1  10        1.99        3.88      0.85 o 
   0   1  10        9.82        3.86      0.71 o 
   1   1  10      419.12      417.34      6.20 o 
   2   1  10      310.07      333.26      6.64 o 
   3   1  10       55.02       58.36      1.68 o 
   4   1  10       20.68       17.82      1.39 o 
   5   1  10       13.65       10.27      1.08 o 
   6   1  10        8.00        8.86      1.76 o 
   7   1  10       55.60       65.26      2.06 o 
  -9   2  10       39.34       41.62      2.24 o 
  -8   2  10       16.09       15.22      1.19 o 
  -7   2  10       46.04       40.91      1.36 o 
  -6   2  10       40.93       40.42      1.46 o 
  -5   2  10       11.55        9.47      0.80 o 
  -4   2  10      124.35      125.02      2.34 o 
  -3   2  10       82.47       85.44      1.11 o 
  -2   2  10       77.83       64.24      1.28 o 
  -1   2  10      614.87      685.78      7.25 o 
   0   2  10      112.39      108.38      3.66 o 
   1   2  10       71.45       73.80      2.58 o 
   2   2  10      345.67      341.67      5.42 o 
   3   2  10        0.01       -1.48      0.99 o 
   4   2  10      276.54      262.16      5.23 o 
   5   2  10        1.35       -1.61      2.26 o 
   6   2  10        0.30        0.98      1.09 o 
   7   2  10        8.08        9.74      1.36 o 
  -9   3  10        8.20        8.03      1.78 o 
  -8   3  10        1.36        0.00      1.45 o 
  -7   3  10       11.85        9.65      1.07 o 
  -6   3  10       16.44        7.48      1.12 o 
  -5   3  10      128.19      117.78      3.02 o 
  -4   3  10      565.02      548.41      9.01 o 
  -3   3  10       29.09       22.16      0.99 o 
  -2   3  10       31.58       28.46      1.40 o 
  -1   3  10      492.67      484.40      5.29 o 
   0   3  10      664.45      708.24      6.60 o 
   1   3  10        0.14       -0.36      1.19 o 
   2   3  10        3.36        3.69      1.37 o 
   3   3  10      224.31      207.75      2.92 o 
   4   3  10        6.10        1.34      2.29 o 
   5   3  10        3.36       -0.91      2.53 o 
   6   3  10       44.95       40.68      1.69 o 
   7   3  10        2.81        5.56      1.36 o 
  -9   4  10        1.78        1.07      1.71 o 
  -8   4  10        1.51       -1.55      1.03 o 
  -7   4  10        0.04        0.15      0.93 o 
  -6   4  10        2.24       -0.66      0.93 o 
  -5   4  10       46.75       42.00      1.39 o 
  -4   4  10        0.21       -0.32      1.31 o 
  -3   4  10     1233.81     1259.07     17.99 o 
  -2   4  10      149.93      140.12      1.83 o 
  -1   4  10        9.38       10.73      0.95 o 
   0   4  10       57.36       45.86      1.13 o 
   1   4  10      218.81      198.68      3.99 o 
   2   4  10       29.47       30.26      1.06 o 
   3   4  10       69.64       53.70      2.37 o 
   4   4  10       18.58       11.65      1.66 o 
   5   4  10       10.69        8.30      1.90 o 
   6   4  10        0.00       -2.30      1.60 o 
   7   4  10       12.97       18.37      1.86 o 
  -9   5  10       22.40       25.04      2.26 o 
  -8   5  10       66.21       65.15      2.45 o 
  -7   5  10        2.66        1.25      1.81 o 
  -6   5  10        4.21        4.34      0.89 o 
  -5   5  10       16.27       17.58      1.87 o 
  -4   5  10       15.09       16.36      1.13 o 
  -3   5  10      119.62      124.54      2.76 o 
  -2   5  10      154.32      160.08      3.38 o 
  -1   5  10       50.26       49.30      2.09 o 
   0   5  10     1399.71     1380.79     12.12 o 
   1   5  10      109.86      103.01      2.38 o 
   2   5  10      522.09      515.91      6.67 o 
   3   5  10        4.18        4.04      1.59 o 
   4   5  10       44.10       37.17      1.89 o 
   5   5  10       14.95       14.84      1.75 o 
   6   5  10        0.49       -0.23      1.25 o 
   7   5  10        7.43        7.16      1.50 o 
  -8   6  10       21.00       21.80      2.42 o 
  -7   6  10       80.24       76.77      2.17 o 
  -6   6  10      143.88      124.68      2.96 o 
  -5   6  10      876.50      940.72     16.14 o 
  -4   6  10        5.19        7.04      1.26 o 
  -3   6  10       75.52       48.39      2.46 o 
  -2   6  10      492.19      551.81      5.88 o 
  -1   6  10        9.59        6.29      1.70 o 
   0   6  10       32.79       38.28      1.76 o 
   1   6  10     1051.80     1056.99     14.05 o 
   2   6  10        1.22        1.42      1.12 o 
   3   6  10       91.85       71.82      3.35 o 
   4   6  10        7.77        6.45      1.68 o 
   5   6  10        1.05        0.11      2.48 o 
   6   6  10        0.09       -1.25      1.03 o 
  -8   7  10        7.82       13.28      1.36 o 
  -7   7  10      195.85      204.57      6.25 o 
  -6   7  10       79.11       77.90      1.84 o 
  -5   7  10        2.62        5.64      1.66 o 
  -4   7  10       51.30       54.86      1.79 o 
  -3   7  10      274.22      274.40      4.62 o 
  -2   7  10       66.97       65.03      1.35 o 
  -1   7  10       19.97       19.27      0.97 o 
   0   7  10      149.83      151.88      2.55 o 
   1   7  10        1.27        2.21      1.20 o 
   2   7  10      546.28      548.81     10.38 o 
   3   7  10      257.43      264.28      8.03 o 
   4   7  10       16.56       18.51      2.71 o 
   5   7  10       12.52        9.87      1.04 o 
   6   7  10        5.43        4.15      1.33 o 
  -8   8  10        3.85        3.68      1.27 o 
  -7   8  10        0.20        0.46      1.33 o 
  -6   8  10      292.38      311.09      8.66 o 
  -5   8  10       25.62       27.51      1.84 o 
  -4   8  10      431.01      455.59     12.51 o 
  -3   8  10      212.91      189.34      3.60 o 
  -2   8  10      320.95      322.11      3.81 o 
  -1   8  10        0.40       -1.97      1.42 o 
   0   8  10      106.38      104.16      2.61 o 
   1   8  10      161.75      168.50      3.56 o 
   2   8  10      371.50      397.20      8.94 o 
   3   8  10       92.51       84.67      2.16 o 
   4   8  10       11.48       10.49      1.31 o 
   5   8  10       17.99       26.11      1.30 o 
   6   8  10       17.01       19.06      1.70 o 
  -8   9  10        0.24       -1.05      1.27 o 
  -7   9  10       11.60       13.03      1.31 o 
  -6   9  10       81.23       86.74      2.23 o 
  -5   9  10       95.44       80.37      2.05 o 
  -4   9  10      199.19      194.85      4.74 o 
  -3   9  10       20.53       24.62      1.41 o 
  -2   9  10       69.58       60.88      2.04 o 
  -1   9  10      114.70      120.11      2.05 o 
   0   9  10      167.22      166.34      4.50 o 
   1   9  10        0.04       -0.14      0.88 o 
   2   9  10      107.63      123.34      6.43 o 
   3   9  10        0.84        0.12      1.28 o 
   4   9  10       85.47       87.07      2.15 o 
   5   9  10        0.97       -2.38      2.02 o 
   6   9  10       21.00       20.93      2.40 o 
  -7  10  10        5.05        1.76      1.21 o 
  -6  10  10        0.23       -1.52      1.42 o 
  -5  10  10      165.67      192.42      4.13 o 
  -4  10  10       25.04       15.89      1.60 o 
  -3  10  10        2.44       -1.42      1.40 o 
  -2  10  10      685.62      677.93     10.71 o 
  -1  10  10       82.79       93.23      2.77 o 
   0  10  10       73.65       73.35      1.85 o 
   1  10  10      322.54      316.83      4.65 o 
   2  10  10      150.32      156.73      2.87 o 
   3  10  10        3.54        1.15      1.20 o 
   4  10  10        7.47        9.95      1.86 o 
   5  10  10        0.07       -2.47      1.64 o 
  -7  11  10        2.33        0.55      2.29 o 
  -6  11  10       59.27       66.22      2.10 o 
  -5  11  10       61.38       64.10      1.77 o 
  -4  11  10       60.57       57.63      1.79 o 
  -3  11  10       75.89       64.58      2.31 o 
  -2  11  10        5.59        6.69      1.73 o 
  -1  11  10        1.56        1.11      1.45 o 
   0  11  10       71.92       68.40      2.07 o 
   1  11  10       42.59       45.26      1.69 o 
   2  11  10        4.22        1.79      0.97 o 
   3  11  10      136.14      133.17      3.06 o 
   4  11  10        0.09       -0.90      1.02 o 
   5  11  10        0.12       -1.76      1.63 o 
  -6  12  10       17.71       20.80      2.80 o 
  -5  12  10       13.14       18.31      1.81 o 
  -4  12  10        0.23       -1.83      1.62 o 
  -3  12  10        0.26       -4.19      3.10 o 
  -2  12  10       98.90       92.63      3.72 o 
  -1  12  10       16.79       23.93      1.34 o 
   0  12  10       14.11       15.92      1.59 o 
   1  12  10       29.27       25.58      1.73 o 
   2  12  10       10.24        5.73      1.10 o 
   3  12  10       58.85       65.02      1.88 o 
   4  12  10       26.54       30.10      2.36 o 
   5  12  10        3.23        5.32      1.48 o 
  -6  13  10        7.41        9.23      1.55 o 
  -5  13  10       10.07        6.84      1.54 o 
  -4  13  10       63.62       70.62      2.37 o 
  -3  13  10       42.27       42.19      1.94 o 
  -2  13  10        2.64        2.18      2.27 o 
  -1  13  10       69.84       68.14      1.92 o 
   0  13  10       39.95       43.74      2.11 o 
   1  13  10       79.64       65.23      1.95 o 
   2  13  10        5.98        1.81      1.41 o 
   3  13  10       21.06       16.98      2.05 o 
   4  13  10        8.40        9.38      1.41 o 
  -5  14  10       30.36       33.17      3.68 o 
  -4  14  10       84.53      100.73      3.69 o 
  -3  14  10       19.54       27.23      1.70 o 
  -2  14  10       25.95       11.91      1.74 o 
  -1  14  10       12.62        9.92      1.07 o 
   0  14  10        0.95        1.63      1.46 o 
   1  14  10       21.15       24.77      1.32 o 
   2  14  10        5.62        9.57      1.97 o 
   3  14  10        3.06        2.45      1.15 o 
  -4  15  10       31.35       35.11      2.20 o 
  -3  15  10       22.33       23.69      1.64 o 
  -2  15  10        7.32        7.41      1.65 o 
  -1  15  10        0.92       -0.12      1.61 o 
   0  15  10       20.65       21.55      1.75 o 
   1  15  10       11.07       13.34      1.66 o 
   2  15  10       32.61       30.20      2.23 o 
  -3  16  10       61.10       65.00      3.00 o 
  -2  16  10       45.84       40.84      1.97 o 
  -1  16  10        0.58       -6.04      4.37 o 
   0  16  10        0.10       -3.60      2.40 o 
   1  16  10       86.37       93.75      3.12 o 
  -9   0  11        3.89        2.02      3.37 o 
  -7   0  11       53.91       44.35      2.75 o 
  -5   0  11      477.58      528.53     14.05 o 
  -3   0  11      840.30      788.10     10.78 o 
  -1   0  11      320.14      301.16      4.93 o 
   1   0  11      458.73      448.54     12.84 o 
   3   0  11      193.28      204.05      6.55 o 
   5   0  11       24.76       26.12      1.91 o 
   7   0  11        0.94       -0.71      3.50 o 
  -9   1  11       19.59       15.23      3.71 o 
  -8   1  11        5.06        3.14      1.71 o 
  -7   1  11        0.12       -1.24      0.86 o 
  -6   1  11      130.12      127.01      2.42 o 
  -5   1  11        2.27        2.94      0.77 o 
  -4   1  11      186.73      200.11      4.05 o 
  -3   1  11      206.28      202.58      2.19 o 
  -2   1  11      208.71      189.28      2.01 o 
  -1   1  11       29.29       27.39      1.11 o 
   0   1  11      495.29      451.05      5.28 o 
   1   1  11      564.16      546.02      9.35 o 
   2   1  11      336.33      358.05     11.23 o 
   3   1  11       21.82       22.39      2.81 o 
   4   1  11      235.66      222.86      6.51 o 
   5   1  11        0.99       -2.15      1.77 o 
   6   1  11       57.45       66.32      2.56 o 
   7   1  11       25.31       21.58      1.48 o 
  -9   2  11       41.35       46.57      2.64 o 
  -8   2  11        2.25        4.47      1.33 o 
  -7   2  11       37.00       41.03      2.21 o 
  -6   2  11       58.05       38.94      1.35 o 
  -5   2  11      147.00      144.41      5.77 o 
  -4   2  11      506.05      503.76      7.67 o 
  -3   2  11        0.01       -0.76      0.88 o 
  -2   2  11       25.57       22.53      1.15 o 
  -1   2  11        1.17        1.35      0.70 o 
   0   2  11      128.20      132.74      2.79 o 
   1   2  11      414.61      407.81      6.66 o 
   2   2  11      373.93      379.38      7.12 o 
   3   2  11      179.72      174.22      4.18 o 
   4   2  11        1.82       -0.12      1.19 o 
   5   2  11        7.81       11.34      1.55 o 
   6   2  11        5.13        5.77      1.58 o 
  -8   3  11       25.56       28.50      2.15 o 
  -7   3  11       15.48       20.83      1.21 o 
  -6   3  11        1.65        1.78      0.93 o 
  -5   3  11        4.74        6.04      1.05 o 
  -4   3  11       11.78       11.46      0.82 o 
  -3   3  11       15.66       19.51      1.48 o 
  -2   3  11      134.71      128.98      2.08 o 
  -1   3  11       37.96       42.99      1.63 o 
   0   3  11      402.03      412.48      7.71 o 
   1   3  11       39.71       36.09      1.44 o 
   2   3  11      358.09      335.20      4.17 o 
   3   3  11       15.71       11.82      2.37 o 
   4   3  11       23.09       15.86      2.07 o 
   5   3  11        3.38        0.94      1.16 o 
   6   3  11        4.20        2.68      1.53 o 
  -8   4  11        3.83        3.83      2.21 o 
  -7   4  11       99.17      101.85      2.16 o 
  -6   4  11      116.06      113.23      2.86 o 
  -5   4  11       91.90       97.96      3.57 o 
  -4   4  11        0.81        1.83      1.09 o 
  -3   4  11      153.97      154.44      2.00 o 
  -2   4  11       86.23       85.87      1.93 o 
  -1   4  11        0.46       -0.88      1.22 o 
   0   4  11      158.02      151.21      3.39 o 
   1   4  11       80.41       65.86      1.43 o 
   2   4  11        4.27        3.36      0.84 o 
   3   4  11       23.69       19.88      2.65 o 
   4   4  11        0.21       -3.23      2.15 o 
   5   4  11        2.15        0.25      1.44 o 
   6   4  11        8.15        6.36      1.32 o 
  -8   5  11        0.73        1.96      1.22 o 
  -7   5  11        0.85        1.38      1.05 o 
  -6   5  11       20.36       20.59      1.49 o 
  -5   5  11       42.00       35.64      1.46 o 
  -4   5  11       12.05        6.15      1.39 o 
  -3   5  11       82.20       81.22      2.27 o 
  -2   5  11      173.27      191.08      2.35 o 
  -1   5  11      282.69      285.08      3.43 o 
   0   5  11      651.97      613.90      9.41 o 
   1   5  11        4.69        2.68      1.36 o 
   2   5  11       18.44       13.24      2.02 o 
   3   5  11        0.08       -2.22      1.48 o 
   4   5  11       29.32       29.15      1.95 o 
   5   5  11       13.30       11.03      1.54 o 
   6   5  11        1.98        1.30      1.73 o 
  -8   6  11       51.90       49.50      1.85 o 
  -7   6  11        2.65        4.35      1.48 o 
  -6   6  11       17.39       18.88      1.59 o 
  -5   6  11        0.14        2.77      1.49 o 
  -4   6  11        1.49        0.87      2.22 o 
  -3   6  11        6.16        4.88      2.01 o 
  -2   6  11      310.79      309.78      3.60 o 
  -1   6  11       44.30       38.54      2.64 o 
   0   6  11      261.64      262.02      3.26 o 
   1   6  11      281.53      282.77      5.16 o 
   2   6  11       29.80       29.97      2.31 o 
   3   6  11       37.60       31.47      1.68 o 
   4   6  11       12.00       13.03      1.85 o 
   5   6  11        0.04       -2.15      1.43 o 
   6   6  11       31.48       34.66      1.91 o 
  -8   7  11        7.63        7.41      1.61 o 
  -7   7  11       11.65       14.36      1.32 o 
  -6   7  11        4.13        4.95      1.00 o 
  -5   7  11       59.18       47.88      1.53 o 
  -4   7  11      575.63      598.36     17.87 o 
  -3   7  11       89.53       85.53      3.21 o 
  -2   7  11       27.23       25.03      1.18 o 
  -1   7  11        2.99       -0.57      1.65 o 
   0   7  11        7.18        5.68      1.30 o 
   1   7  11      128.72      111.50      2.47 o 
   2   7  11        2.26        0.56      1.90 o 
   3   7  11      105.64      111.63      2.52 o 
   4   7  11       15.40       18.24      1.21 o 
   5   7  11       13.07       10.77      1.17 o 
   6   7  11       19.90       19.76      1.33 o 
  -8   8  11        9.07       12.39      1.36 o 
  -7   8  11       24.34       26.99      1.48 o 
  -6   8  11       15.47       15.82      1.17 o 
  -5   8  11      188.87      186.95      4.55 o 
  -4   8  11      163.94      172.09      7.99 o 
  -3   8  11      377.42      401.50      9.46 o 
  -2   8  11        0.48       -3.18      2.12 o 
  -1   8  11      150.59      161.27      2.46 o 
   0   8  11        3.37       -0.61      2.00 o 
   1   8  11       20.22       24.83      1.31 o 
   2   8  11      309.35      295.59      6.73 o 
   3   8  11        2.82        2.42      1.02 o 
   4   8  11       40.68       39.30      2.25 o 
   5   8  11       63.32       67.88      2.05 o 
  -7   9  11        8.61        3.77      1.46 o 
  -6   9  11        0.02       -1.28      1.91 o 
  -5   9  11        1.25       -1.66      1.49 o 
  -4   9  11      303.39      304.48     10.94 o 
  -3   9  11      221.49      239.04      5.14 o 
  -2   9  11       82.30       79.07      2.71 o 
  -1   9  11        3.17        3.57      1.52 o 
   0   9  11       45.90       50.34      1.61 o 
   1   9  11      263.34      261.55      7.90 o 
   2   9  11       54.11       48.12      1.93 o 
   3   9  11       14.75       10.67      1.50 o 
   4   9  11        5.46        2.96      1.23 o 
   5   9  11       42.05       38.32      2.28 o 
  -7  10  11        6.87        4.90      1.23 o 
  -6  10  11        0.02        1.31      1.35 o 
  -5  10  11        2.80        0.19      1.00 o 
  -4  10  11       14.89       12.79      1.19 o 
  -3  10  11       66.09       71.34      3.61 o 
  -2  10  11        0.88        3.25      2.03 o 
  -1  10  11       25.14       22.22      1.61 o 
   0  10  11        5.45        8.97      1.10 o 
   1  10  11      296.87      301.46      8.79 o 
   2  10  11        9.36        7.95      2.50 o 
   3  10  11       49.39       44.58      1.92 o 
   4  10  11       44.47       35.00      2.01 o 
   5  10  11       12.39        9.26      1.39 o 
  -6  11  11      151.37      159.96      7.45 o 
  -5  11  11      130.91      155.43      3.80 o 
  -4  11  11        0.06        1.85      1.33 o 
  -3  11  11        2.85        1.98      2.27 o 
  -2  11  11      194.59      179.59      3.84 o 
  -1  11  11        0.12       -0.17      1.90 o 
   0  11  11      146.46      150.40      6.99 o 
   1  11  11       33.04       34.61      2.09 o 
   2  11  11        1.95        0.84      1.13 o 
   3  11  11        9.05        6.63      1.56 o 
   4  11  11       35.25       38.13      1.56 o 
  -6  12  11        4.79        4.26      1.46 o 
  -5  12  11        4.48        6.00      1.38 o 
  -4  12  11        0.23       -1.87      1.25 o 
  -3  12  11       16.36       13.80      3.34 o 
  -2  12  11        9.83       10.07      2.81 o 
  -1  12  11      120.26      120.01      2.43 o 
   0  12  11       65.81       77.68      3.23 o 
   1  12  11       34.84       28.66      1.86 o 
   2  12  11       10.65        9.37      2.11 o 
   3  12  11        2.34        3.36      1.12 o 
   4  12  11       19.93       22.09      1.39 o 
  -5  13  11        3.28        2.81      1.66 o 
  -4  13  11        6.37        3.80      2.09 o 
  -3  13  11       86.65       81.00      2.89 o 
  -2  13  11       71.67       62.40      2.71 o 
  -1  13  11       86.96       79.40      2.61 o 
   0  13  11      173.62      184.79      3.90 o 
   1  13  11       85.33       88.22      2.22 o 
   2  13  11        0.71       -0.13      1.86 o 
   3  13  11       22.20       29.33      1.43 o 
  -5  14  11       25.28       25.05      1.79 o 
  -4  14  11        0.14        0.26      1.48 o 
  -3  14  11        4.41        4.76      1.45 o 
  -2  14  11        8.98        6.20      3.77 o 
  -1  14  11        2.27        0.97      1.53 o 
   0  14  11        2.93        4.40      1.72 o 
   1  14  11        0.34        3.48      1.41 o 
   2  14  11      141.52      160.24      7.34 o 
  -3  15  11       12.68        9.81      2.61 o 
  -2  15  11        2.96        0.55      1.79 o 
  -1  15  11      104.55      107.97      4.37 o 
   0  15  11       15.54       14.13      3.72 o 
   1  15  11        1.22       -1.84      1.23 o 
  -2  16  11        8.07        5.87      2.07 o 
  -1  16  11        4.58        0.63      2.42 o 
  -8   0  12       14.30       19.75      2.24 o 
  -6   0  12      172.91      190.12     14.78 o 
  -4   0  12       15.92       23.92      1.75 o 
  -2   0  12       79.62       84.05      2.12 o 
   0   0  12        1.28        0.11      0.81 o 
   2   0  12      827.74      893.90     39.93 o 
   4   0  12       24.69       19.49      2.16 o 
   6   0  12       41.18       40.88      2.99 o 
  -8   1  12       17.40       16.12      1.59 o 
  -7   1  12        0.38        1.25      1.32 o 
  -6   1  12        7.12        8.70      0.91 o 
  -5   1  12      101.21       89.83      1.71 o 
  -4   1  12       37.61       37.28      0.91 o 
  -3   1  12        0.04        1.32      0.67 o 
  -2   1  12       37.64       35.89      1.46 o 
  -1   1  12       90.14       86.51      1.97 o 
   0   1  12        0.49       -0.57      0.98 o 
   1   1  12      162.60      158.27      3.52 o 
   2   1  12      684.83      660.50     17.69 o 
   3   1  12       15.08       15.24      1.39 o 
   4   1  12       98.88       96.79      3.21 o 
   5   1  12        8.35       -0.03      1.35 o 
   6   1  12        0.01       -1.45      1.53 o 
  -8   2  12       12.30       11.91      1.53 o 
  -7   2  12        2.03        4.40      1.32 o 
  -6   2  12       18.46       18.75      1.55 o 
  -5   2  12      290.40      359.59     12.13 o 
  -4   2  12      268.14      244.36      5.82 o 
  -3   2  12        0.47       -1.35      0.99 o 
  -2   2  12      143.57      142.53      2.27 o 
  -1   2  12      568.37      591.97      8.04 o 
   0   2  12       66.51       66.17      2.11 o 
   1   2  12      346.69      333.00      5.13 o 
   2   2  12        0.52        0.34      1.85 o 
   3   2  12       12.79       12.95      1.37 o 
   4   2  12       11.05       13.25      1.39 o 
   5   2  12       42.68       44.39      1.80 o 
   6   2  12        0.94        1.19      1.16 o 
  -8   3  12        5.27        4.26      1.76 o 
  -7   3  12       97.35      101.59      5.85 o 
  -6   3  12      169.76      165.19      8.10 o 
  -5   3  12      126.15      140.81     10.54 o 
  -4   3  12        0.04        1.21      1.50 o 
  -3   3  12       64.03       57.42      0.99 o 
  -2   3  12      393.04      392.40      4.57 o 
  -1   3  12      202.56      198.92      5.39 o 
   0   3  12      218.13      210.70      3.07 o 
   1   3  12       18.71       12.76      1.24 o 
   2   3  12       10.66        3.77      1.62 o 
   3   3  12       59.80       47.00      2.41 o 
   4   3  12       63.95       67.88      2.71 o 
   5   3  12       16.25       16.92      1.17 o 
   6   3  12       26.59       28.60      1.42 o 
  -8   4  12        0.46        1.43      1.70 o 
  -7   4  12        4.13        6.33      1.31 o 
  -6   4  12       72.74       77.44      1.96 o 
  -5   4  12      603.71      643.21     24.20 o 
  -4   4  12      235.06      251.07     11.17 o 
  -3   4  12      422.22      428.44      4.94 o 
  -2   4  12       24.15       28.68      2.00 o 
  -1   4  12       14.21       14.67      1.16 o 
   0   4  12      121.47      110.98      2.61 o 
   1   4  12       24.03       21.34      1.30 o 
   2   4  12        8.02        6.84      1.29 o 
   3   4  12       75.17       68.96      3.31 o 
   4   4  12        0.04       -1.46      0.98 o 
   5   4  12       30.69       32.43      2.08 o 
   6   4  12        3.98        3.73      1.17 o 
  -8   5  12        3.00       -0.39      1.63 o 
  -7   5  12        4.90        8.07      1.14 o 
  -6   5  12       16.31       20.40      1.75 o 
  -5   5  12      109.98      109.62      3.20 o 
  -4   5  12      529.20      555.67     14.68 o 
  -3   5  12       44.05       36.25      2.75 o 
  -2   5  12        1.49        1.29      1.47 o 
  -1   5  12        5.44        5.81      1.80 o 
   0   5  12       86.97       91.27      1.63 o 
   1   5  12       10.19        8.77      1.24 o 
   2   5  12       53.18       47.56      1.98 o 
   3   5  12       36.64       34.54      1.24 o 
   4   5  12       36.05       33.48      1.33 o 
   5   5  12       38.05       41.68      1.68 o 
   6   5  12       12.87       14.85      1.64 o 
  -8   6  12        0.94        3.23      1.43 o 
  -7   6  12       25.72       28.44      2.60 o 
  -6   6  12        0.11        0.91      1.09 o 
  -5   6  12        2.02        1.89      2.29 o 
  -4   6  12       13.78       10.40      2.13 o 
  -3   6  12       14.55        2.75      3.22 o 
  -2   6  12       42.51       45.98      2.79 o 
  -1   6  12       61.61       64.72      3.36 o 
   0   6  12       80.64       72.24      1.46 o 
   1   6  12      149.79      141.44      2.18 o 
   2   6  12        0.53       -1.50      1.00 o 
   3   6  12       12.67        9.83      1.89 o 
   4   6  12       19.32       15.43      2.12 o 
   5   6  12       46.66       50.86      2.56 o 
  -7   7  12        1.46        1.04      1.12 o 
  -6   7  12        0.04        0.67      1.71 o 
  -5   7  12       37.77       34.89      1.78 o 
  -4   7  12        4.14        4.97      1.31 o 
  -3   7  12       14.51        3.99      3.37 o 
  -2   7  12       23.47       17.09      2.11 o 
  -1   7  12        9.83        9.78      1.18 o 
   0   7  12      304.45      299.58      6.61 o 
   1   7  12        0.19        0.40      1.15 o 
   2   7  12      165.46      182.04      4.79 o 
   3   7  12        0.75        0.00      0.99 o 
   4   7  12       15.20       18.41      1.18 o 
   5   7  12        5.53        4.39      1.46 o 
  -7   8  12        7.61        9.86      1.61 o 
  -6   8  12       17.47        9.78      1.66 o 
  -5   8  12        1.14        1.01      1.01 o 
  -4   8  12       33.16       26.26      1.38 o 
  -3   8  12       28.80       29.48      3.02 o 
  -2   8  12       43.72       34.33      2.64 o 
  -1   8  12       40.62       39.05      1.33 o 
   0   8  12        9.44        7.38      1.83 o 
   1   8  12        3.67        1.86      1.27 o 
   2   8  12      125.49      122.08      2.24 o 
   3   8  12        0.62       -0.44      1.36 o 
   4   8  12       83.65       79.87      2.34 o 
   5   8  12        4.88        5.65      1.11 o 
  -7   9  12        4.14        0.08      1.35 o 
  -6   9  12        4.95        3.71      1.28 o 
  -5   9  12        8.86        6.59      1.09 o 
  -4   9  12        5.64        6.20      1.41 o 
  -3   9  12       76.35      100.86      3.53 o 
  -2   9  12       16.19       16.03      1.51 o 
  -1   9  12      272.80      268.82      6.70 o 
   0   9  12       12.54        6.66      1.47 o 
   1   9  12        8.85        7.11      0.97 o 
   2   9  12        0.13        0.00      0.95 o 
   3   9  12        6.13        6.78      1.24 o 
   4   9  12       15.12       11.22      1.17 o 
   5   9  12        0.43       -1.36      1.48 o 
  -6  10  12        0.37        0.00      1.62 o 
  -5  10  12        1.40        0.66      1.38 o 
  -4  10  12       67.69       60.94      3.72 o 
  -3  10  12       41.26       38.95      3.15 o 
  -2  10  12        6.98       10.68      2.20 o 
  -1  10  12       38.06       47.83      2.62 o 
   0  10  12       15.60       12.58      1.89 o 
   1  10  12       49.63       51.89      1.71 o 
   2  10  12       86.62       95.26      2.17 o 
   3  10  12       94.72       88.83      2.47 o 
   4  10  12       14.75       12.72      1.85 o 
  -6  11  12        8.52       15.29      2.20 o 
  -5  11  12       24.31       21.42      1.46 o 
  -4  11  12       73.95       78.07      2.57 o 
  -3  11  12        6.21        4.72      2.20 o 
  -2  11  12       50.34       50.05      3.04 o 
  -1  11  12      115.02      110.36      2.35 o 
   0  11  12      162.11      186.48      7.37 o 
   1  11  12        0.06       -1.18      1.12 o 
   2  11  12       69.51       65.29      2.01 o 
   3  11  12       29.52       30.98      1.83 o 
   4  11  12       15.08       20.41      1.70 o 
  -5  12  12       23.26       23.77      2.13 o 
  -4  12  12        0.00       -0.38      1.27 o 
  -3  12  12        0.01       -0.37      1.51 o 
  -2  12  12       18.86       13.89      1.91 o 
  -1  12  12      184.89      162.67      8.49 o 
   0  12  12       42.13       43.16      2.35 o 
   1  12  12       20.80       20.91      1.69 o 
   2  12  12       58.72       80.51      2.04 o 
   3  12  12       15.55       21.63      1.41 o 
  -5  13  12       37.83       38.04      3.09 o 
  -4  13  12        8.69        5.68      2.22 o 
  -3  13  12        9.96       13.10      2.07 o 
  -2  13  12       35.84       25.26      2.00 o 
  -1  13  12       13.27       10.58      2.16 o 
   0  13  12      190.34      206.56      9.61 o 
   1  13  12        9.17        9.11      1.85 o 
   2  13  12        3.22        4.65      1.17 o 
  -4  14  12       22.26       18.94      3.10 o 
  -3  14  12        2.90       -0.08      1.66 o 
  -2  14  12        3.07        0.00      4.22 o 
  -1  14  12        0.21       -0.71      2.16 o 
   0  14  12        3.95        5.53      1.99 o 
   1  14  12      141.43      158.35      4.90 o 
  -2  15  12       17.41       19.94      2.11 o 
  -1  15  12        7.58        7.86      2.56 o 
   0  15  12        0.55       -4.05      3.21 o 
  -7   0  13       59.10       58.64      3.46 o 
  -5   0  13       10.54       11.98      1.56 o 
  -3   0  13       34.89       40.85      1.57 o 
  -1   0  13      310.42      321.04      9.24 o 
   1   0  13       76.02       72.39      4.27 o 
   3   0  13      388.70      336.98     21.84 o 
   5   0  13       22.90       16.45      2.33 o 
  -8   1  13        4.60        3.67      1.47 o 
  -7   1  13        6.78        9.11      1.47 o 
  -6   1  13       18.36       30.36      2.52 o 
  -5   1  13        4.72        0.78      1.08 o 
  -4   1  13      240.63      245.80      3.34 o 
  -3   1  13      359.20      387.23      6.18 o 
  -2   1  13      173.53      190.45      3.30 o 
  -1   1  13      351.24      344.91      6.32 o 
   0   1  13      176.41      196.06      2.96 o 
   1   1  13       35.62       32.89      1.72 o 
   2   1  13      127.06      145.87      5.44 o 
   3   1  13      116.49      127.40      5.70 o 
   4   1  13       38.65       48.16      2.90 o 
   5   1  13        2.05       -0.05      1.71 o 
  -8   2  13        1.27        0.47      1.47 o 
  -7   2  13        9.93       16.51      1.59 o 
  -6   2  13       52.86       48.14      1.78 o 
  -5   2  13      135.20      135.43     10.38 o 
  -4   2  13        0.19       -0.43      1.47 o 
  -3   2  13        5.40        1.00      1.07 o 
  -2   2  13       99.31       95.61      3.05 o 
  -1   2  13        2.82        4.64      1.39 o 
   0   2  13      100.71      100.21      1.79 o 
   1   2  13      157.81      149.46      2.76 o 
   2   2  13       37.50       34.65      1.21 o 
   3   2  13       90.40       90.27      1.94 o 
   4   2  13        2.88        1.96      1.26 o 
   5   2  13       16.83       16.46      2.29 o 
  -8   3  13       19.01       21.45      2.95 o 
  -7   3  13      100.19      115.89      3.97 o 
  -6   3  13       40.09       37.74      2.67 o 
  -5   3  13      178.14      145.60      8.02 o 
  -4   3  13       40.49       39.64      1.64 o 
  -3   3  13      126.13      123.61      2.26 o 
  -2   3  13       32.30       32.70      1.06 o 
  -1   3  13      243.48      217.70      4.29 o 
   0   3  13       14.19       14.24      0.89 o 
   1   3  13        1.72       -0.51      1.43 o 
   2   3  13        1.99        0.86      1.44 o 
   3   3  13       15.32       21.92      1.37 o 
   4   3  13       44.48       42.37      2.49 o 
   5   3  13        3.60        1.60      1.40 o 
  -8   4  13       10.44       14.16      2.91 o 
  -7   4  13        3.10        4.76      2.37 o 
  -6   4  13      123.07      122.20      6.98 o 
  -5   4  13       30.44       33.77      2.96 o 
  -4   4  13      199.98      186.15      3.65 o 
  -3   4  13        4.66        4.26      0.93 o 
  -2   4  13       78.89       74.62      2.34 o 
  -1   4  13       13.37       12.70      1.05 o 
   0   4  13      103.18       89.45      3.00 o 
   1   4  13       43.93       47.86      1.64 o 
   2   4  13      227.80      236.16      3.25 o 
   3   4  13       32.15       29.56      1.14 o 
   4   4  13       14.35       14.97      1.55 o 
   5   4  13        1.91       -1.18      1.58 o 
  -7   5  13       92.76       88.70      4.30 o 
  -6   5  13       21.21       26.98      1.50 o 
  -5   5  13        3.39        5.27      2.01 o 
  -4   5  13       60.49       56.00      2.01 o 
  -3   5  13       61.49       49.02      2.36 o 
  -2   5  13       12.26       13.41      4.36 o 
  -1   5  13       54.84       51.64      2.75 o 
   0   5  13       32.23       31.05      2.25 o 
   1   5  13       18.11       13.53      1.47 o 
   2   5  13       11.45       11.51      0.96 o 
   3   5  13       55.90       53.77      1.77 o 
   4   5  13        8.65       10.17      2.32 o 
   5   5  13        1.99       -0.19      1.39 o 
  -7   6  13        9.56        9.72      1.64 o 
  -6   6  13      187.88      201.36     10.31 o 
  -5   6  13       52.84       44.62      1.81 o 
  -4   6  13       67.23       91.32      2.45 o 
  -3   6  13       27.76       28.58      3.27 o 
  -2   6  13       11.12        7.18      3.01 o 
  -1   6  13        3.13        0.70      2.86 o 
   0   6  13        1.33       -0.74      1.40 o 
   1   6  13       24.09       23.61      1.80 o 
   2   6  13        0.21       -1.30      0.87 o 
   3   6  13       63.17       64.64      1.71 o 
   4   6  13       13.36       14.54      1.26 o 
   5   6  13        3.92        3.54      1.07 o 
  -7   7  13        1.86        0.51      1.30 o 
  -6   7  13       43.83       52.44      1.85 o 
  -5   7  13       15.00       19.95      1.75 o 
  -4   7  13       38.86       36.79      1.66 o 
  -3   7  13       37.89       36.88      1.99 o 
  -2   7  13       27.21       20.72      1.95 o 
  -1   7  13       20.06       14.10      1.93 o 
   0   7  13      160.02      145.30      3.49 o 
   1   7  13       58.24       60.98      2.40 o 
   2   7  13       45.29       35.96      1.98 o 
   3   7  13       23.99       21.16      1.37 o 
   4   7  13       12.44       10.37      2.01 o 
  -7   8  13        0.01       -0.11      1.26 o 
  -6   8  13        2.28        1.17      1.02 o 
  -5   8  13      232.85      268.22      8.30 o 
  -4   8  13        5.14        5.24      1.25 o 
  -3   8  13       47.58       50.31      2.20 o 
  -2   8  13       15.85       12.33      2.33 o 
  -1   8  13       46.67       47.28      2.61 o 
   0   8  13       53.36       43.58      2.06 o 
   1   8  13       59.69       55.07      2.22 o 
   2   8  13       82.26       90.08      2.19 o 
   3   8  13       81.26       86.04      2.15 o 
   4   8  13        0.84       -0.75      1.80 o 
  -6   9  13        0.25       -0.38      1.66 o 
  -5   9  13        2.84        4.36      1.58 o 
  -4   9  13       41.52       31.39      2.18 o 
  -3   9  13        9.58       11.50      1.72 o 
  -2   9  13       39.13       51.37      3.55 o 
  -1   9  13      114.24      104.69      2.27 o 
   0   9  13       52.09       46.68      1.62 o 
   1   9  13        0.39        0.63      0.97 o 
   2   9  13       33.18       35.27      1.47 o 
   3   9  13       22.64       18.12      1.66 o 
   4   9  13       21.90       22.75      1.48 o 
  -6  10  13        4.33        4.71      1.30 o 
  -5  10  13       16.84       20.17      1.66 o 
  -4  10  13       39.46       50.79      2.22 o 
  -3  10  13       28.92       22.57      2.61 o 
  -2  10  13        2.21        4.95      1.89 o 
  -1  10  13      129.29      138.71      6.15 o 
   0  10  13       11.22       18.30      1.33 o 
   1  10  13      187.03      209.85      5.47 o 
   2  10  13       11.40       14.92      2.78 o 
   3  10  13       13.49       11.01      1.65 o 
  -5  11  13       37.51       48.95      2.29 o 
  -4  11  13        6.52        5.99      2.27 o 
  -3  11  13       31.97       26.34      3.72 o 
  -2  11  13        0.00        1.10      1.81 o 
  -1  11  13        5.22        6.23      2.69 o 
   0  11  13      125.77      143.53      3.50 o 
   1  11  13        3.29        5.83      1.36 o 
   2  11  13        0.01       -1.58      1.13 o 
   3  11  13       10.22        8.44      2.39 o 
  -4  12  13       13.24       14.53      1.63 o 
  -3  12  13       46.69       47.59      3.82 o 
  -2  12  13       40.39       51.67      2.83 o 
  -1  12  13        9.06        4.87      1.63 o 
   0  12  13        0.09        1.90      1.89 o 
   1  12  13      103.85      117.99      3.49 o 
   2  12  13       22.45       33.66      1.84 o 
  -4  13  13        3.09       -0.36      2.29 o 
  -3  13  13      102.15       96.40      3.20 o 
  -2  13  13       94.22       94.19      5.68 o 
  -1  13  13       27.80       31.36      2.56 o 
   0  13  13        0.15        0.67      2.01 o 
   1  13  13        1.08        1.90      2.23 o 
  -2  14  13       87.00      103.59      6.51 o 
  -1  14  13       49.67       40.73      2.37 o 
  -6   0  14      274.38      263.06     25.95 o 
  -4   0  14        0.14       -0.13      0.90 o 
  -2   0  14      164.58      154.87      4.77 o 
   0   0  14        0.55        7.48      2.64 o 
   2   0  14       16.90       20.27      5.99 o 
   4   0  14        0.68       -0.59      1.54 o 
  -7   1  14       53.48       56.27      4.17 o 
  -6   1  14        0.81        2.93      1.47 o 
  -5   1  14       11.02       13.38      1.42 o 
  -4   1  14       12.75       15.29      1.64 o 
  -3   1  14      165.10      183.01      2.58 o 
  -2   1  14      305.17      308.09      8.71 o 
  -1   1  14      301.82      287.07      4.74 o 
   0   1  14       55.65       59.71      1.67 o 
   1   1  14        0.03        0.91      1.06 o 
   2   1  14      286.23      281.81      7.74 o 
   3   1  14      100.77      114.80      2.46 o 
   4   1  14        2.19        3.50      1.60 o 
   5   1  14        0.48       -2.13      3.10 o 
  -7   2  14        0.14        3.63      1.47 o 
  -6   2  14       29.12       26.07      2.63 o 
  -5   2  14       42.20       35.39      2.85 o 
  -4   2  14       43.38       48.62      2.53 o 
  -3   2  14       69.84       61.60      1.73 o 
  -2   2  14       12.91       11.24      1.02 o 
  -1   2  14        0.03       -1.33      0.89 o 
   0   2  14        0.77       -1.05      0.70 o 
   1   2  14       24.81       27.93      2.20 o 
   2   2  14       43.18       46.34      2.95 o 
   3   2  14       19.96       27.97      1.67 o 
   4   2  14       11.09       13.20      2.06 o 
   5   2  14        0.49       -2.05      1.80 o 
  -7   3  14        3.51        5.05      1.56 o 
  -6   3  14        6.77        6.57      3.72 o 
  -5   3  14       20.98       25.72      1.54 o 
  -4   3  14       14.71       15.45      1.26 o 
  -3   3  14        0.60       -2.38      1.73 o 
  -2   3  14       23.22       21.33      1.61 o 
  -1   3  14        5.87        4.17      2.04 o 
   0   3  14        2.44       -0.85      2.25 o 
   1   3  14        9.73        6.51      1.71 o 
   2   3  14        0.50       -1.44      1.37 o 
   3   3  14       93.58       80.62      1.92 o 
   4   3  14        4.55        5.35      1.80 o 
  -7   4  14        0.27        0.67      1.46 o 
  -6   4  14       69.19       67.27      2.75 o 
  -5   4  14        0.05        0.53      1.15 o 
  -4   4  14        0.07        0.19      1.84 o 
  -3   4  14       25.26       29.29      3.50 o 
  -2   4  14       18.58       20.37      1.71 o 
  -1   4  14        3.28        4.70      1.78 o 
   0   4  14        0.81       -0.15      1.84 o 
   1   4  14        5.16        3.99      1.59 o 
   2   4  14       16.37       14.21      1.01 o 
   3   4  14       20.21       23.22      1.21 o 
   4   4  14       13.02       11.44      1.59 o 
  -7   5  14       54.25       66.40      2.56 o 
  -6   5  14        0.49        3.16      1.32 o 
  -5   5  14       61.29       61.83      2.32 o 
  -4   5  14        7.50        9.27      1.31 o 
  -3   5  14       23.52       14.82      1.78 o 
  -2   5  14        0.31        0.80      1.41 o 
  -1   5  14       16.24       15.51      2.13 o 
   0   5  14        0.74       -1.98      1.78 o 
   1   5  14        0.20       -1.85      1.24 o 
   2   5  14        0.28        0.62      1.04 o 
   3   5  14       16.46       15.60      1.08 o 
   4   5  14       30.47       34.06      1.42 o 
  -7   6  14        0.30        2.35      1.80 o 
  -6   6  14       14.33       11.53      1.91 o 
  -5   6  14       60.07       44.21      1.85 o 
  -4   6  14       27.82       29.36      1.78 o 
  -3   6  14        1.10       -2.15      1.62 o 
  -2   6  14       67.45       60.59      1.91 o 
  -1   6  14      220.29      217.92      3.73 o 
   0   6  14        5.45        2.25      1.41 o 
   1   6  14        2.00        1.50      1.99 o 
   2   6  14      182.88      204.72      3.70 o 
   3   6  14        0.00       -1.97      1.71 o 
   4   6  14        0.02       -2.58      1.72 o 
  -6   7  14       14.36       11.97      1.17 o 
  -5   7  14       12.53        8.44      1.38 o 
  -4   7  14       84.33       66.92      2.73 o 
  -3   7  14       84.82       76.76      3.65 o 
  -2   7  14       18.09       20.89      2.24 o 
  -1   7  14        2.32        1.35      0.98 o 
   0   7  14       88.56       84.15      2.23 o 
   1   7  14       98.20      112.51      2.31 o 
   2   7  14        0.07        0.60      1.09 o 
   3   7  14       24.37       20.50      1.97 o 
   4   7  14       24.73       26.92      1.34 o 
  -6   8  14       14.61       18.62      1.48 o 
  -5   8  14       11.83       12.71      2.47 o 
  -4   8  14       25.27       25.32      2.65 o 
  -3   8  14        4.44        3.64      1.82 o 
  -2   8  14      159.54      167.67      8.25 o 
  -1   8  14       19.05       16.00      1.35 o 
   0   8  14      181.30      171.81      7.07 o 
   1   8  14       34.64       33.13      1.43 o 
   2   8  14        0.01       -0.17      2.43 o 
   3   8  14        4.91        4.03      1.72 o 
  -5   9  14       26.42       20.11      1.47 o 
  -4   9  14       26.48       32.12      1.94 o 
  -3   9  14      158.01      165.20      8.02 o 
  -2   9  14       75.03       85.76      2.89 o 
  -1   9  14        0.86        0.53      1.51 o 
   0   9  14        0.05       -1.38      1.11 o 
   1   9  14       31.44       36.99      1.52 o 
   2   9  14        0.70        0.42      1.39 o 
   3   9  14       51.07       57.11      2.56 o 
  -5  10  14       21.89       19.76      1.39 o 
  -4  10  14        0.34       -0.07      2.83 o 
  -3  10  14       21.37       13.97      2.99 o 
  -2  10  14       23.71       31.65      2.12 o 
  -1  10  14       18.84       13.87      2.26 o 
   0  10  14       74.59       81.85      2.73 o 
   1  10  14       91.20       87.78      2.66 o 
   2  10  14       75.42       78.39      2.13 o 
  -4  11  14        4.16        3.14      3.20 o 
  -3  11  14       44.41       38.29      2.26 o 
  -2  11  14        0.01        5.07      1.75 o 
  -1  11  14       25.62       30.90      2.20 o 
   0  11  14        0.27        0.73      1.89 o 
   1  11  14       13.23       13.74      1.35 o 
   2  11  14        0.13       -2.82      1.88 o 
  -3  12  14        0.66       -0.83      1.63 o 
  -2  12  14       52.38       48.86      4.07 o 
  -1  12  14        0.23       -3.19      2.12 o 
   0  12  14       47.51       41.50      3.62 o 
   1  12  14       15.97       16.50      3.11 o 
  -7   0  15        0.68        3.17      2.43 o 
  -5   0  15        5.01        8.40      3.37 o 
  -3   0  15       11.25        5.43      2.24 o 
  -1   0  15       68.89       57.47      2.41 o 
   1   0  15      114.40      143.41      3.19 o 
   3   0  15       37.40       35.95      4.76 o 
  -7   1  15        0.95        1.55      1.47 o 
  -6   1  15       25.24       22.38      1.80 o 
  -5   1  15        5.15        4.44      2.54 o 
  -4   1  15       32.22       25.01      1.66 o 
  -3   1  15       13.25       15.00      1.18 o 
  -2   1  15       68.67       61.51      1.71 o 
  -1   1  15        0.58        1.22      0.89 o 
   0   1  15        8.72        9.08      1.11 o 
   1   1  15        0.25       -0.18      1.22 o 
   2   1  15        5.84       10.89      1.77 o 
   3   1  15      124.90      125.85      2.89 o 
   4   1  15        9.82       13.96      2.71 o 
  -7   2  15       52.66       49.91      3.77 o 
  -6   2  15       10.80        9.80      1.47 o 
  -5   2  15       17.79       28.68      2.27 o 
  -4   2  15       38.14       24.61      2.42 o 
  -3   2  15       69.58       57.10      2.80 o 
  -2   2  15        1.67       -1.08      1.19 o 
  -1   2  15       74.77       76.81      1.79 o 
   0   2  15      112.84      123.55      3.33 o 
   1   2  15       12.03       10.23      1.89 o 
   2   2  15        3.23        6.66      1.96 o 
   3   2  15        8.65        8.01      2.20 o 
   4   2  15        4.89        4.72      1.36 o 
  -6   3  15       49.95       53.96      2.45 o 
  -5   3  15        0.48        1.93      2.78 o 
  -4   3  15       16.80       22.33      1.46 o 
  -3   3  15       32.42       31.23      2.33 o 
  -2   3  15       40.04       39.12      1.78 o 
  -1   3  15       46.95       49.56      2.36 o 
   0   3  15       22.07       19.56      1.33 o 
   1   3  15       82.41       95.99      1.92 o 
   2   3  15        6.57        5.22      1.12 o 
   3   3  15        8.88        7.66      1.34 o 
   4   3  15        8.45        7.76      1.44 o 
  -6   4  15       83.37       79.35      2.73 o 
  -5   4  15       47.12       53.49      3.45 o 
  -4   4  15      224.27      247.05     14.17 o 
  -3   4  15        3.51        3.40      2.39 o 
  -2   4  15       83.59       88.82      1.85 o 
  -1   4  15        1.39       -1.19      2.07 o 
   0   4  15        2.78       -2.11      2.21 o 
   1   4  15       18.30       13.19      1.17 o 
   2   4  15        3.07        2.45      1.03 o 
   3   4  15        3.24        3.51      1.04 o 
  -6   5  15       18.26       19.59      2.77 o 
  -5   5  15       20.55       24.19      2.52 o 
  -4   5  15       10.60       14.64      2.74 o 
  -3   5  15      176.64      182.40      4.71 o 
  -2   5  15        2.05       -1.12      1.74 o 
  -1   5  15        0.01       -2.51      1.91 o 
   0   5  15       33.10       25.31      1.34 o 
   1   5  15       12.45       15.13      1.36 o 
   2   5  15       13.36       10.66      2.15 o 
   3   5  15        8.35        6.04      1.28 o 
  -6   6  15       22.26       27.19      2.53 o 
  -5   6  15       14.34       20.57      1.59 o 
  -4   6  15        9.53        8.68      1.85 o 
  -3   6  15        0.05       -1.49      1.87 o 
  -2   6  15       91.31       92.61      3.47 o 
  -1   6  15       31.53       32.83      1.38 o 
   0   6  15       11.30        8.55      1.60 o 
   1   6  15        9.68       12.29      1.45 o 
   2   6  15      180.96      188.86      8.04 o 
   3   6  15       24.52       26.88      1.50 o 
  -5   7  15        3.94        5.10      1.40 o 
  -4   7  15        1.09        2.39      1.32 o 
  -3   7  15        0.27       -1.04      1.53 o 
  -2   7  15        0.54       -2.10      3.06 o 
  -1   7  15      138.80      149.40      3.77 o 
   0   7  15       69.98       77.65      3.50 o 
   1   7  15      247.23      232.14      6.76 o 
   2   7  15       22.86       27.53      1.48 o 
   3   7  15       29.68       39.11      1.94 o 
  -5   8  15       16.05       17.27      1.61 o 
  -4   8  15        3.24        5.99      1.69 o 
  -3   8  15        5.74        8.59      2.66 o 
  -2   8  15       54.99       54.81      2.79 o 
  -1   8  15        2.24        3.12      1.57 o 
   0   8  15       53.16       54.44      2.93 o 
   1   8  15        4.07        4.01      1.38 o 
   2   8  15        6.88        4.79      1.43 o 
  -4   9  15       12.98       17.67      1.77 o 
  -3   9  15       54.72       59.24      2.63 o 
  -2   9  15       25.55       30.55      2.00 o 
  -1   9  15       16.20       18.06      3.45 o 
   0   9  15       73.85       84.70      5.19 o 
   1   9  15       88.23       87.12      2.40 o 
   2   9  15        1.22       -0.08      1.56 o 
  -4  10  15        1.24       -1.59      1.39 o 
  -3  10  15       25.27       23.66      2.00 o 
  -2  10  15        4.18        3.88      2.76 o 
  -1  10  15        1.70       -4.02      4.47 o 
   0  10  15        4.40        7.97      1.92 o 
   1  10  15        9.44        8.89      1.56 o 
  -3  11  15        6.11        6.90      1.91 o 
  -2  11  15       44.27       41.19      2.30 o 
  -1  11  15        0.52       -1.69      3.16 o 
   0  11  15        1.32        0.94      2.59 o 
  -6   0  16        9.35       11.14      2.35 o 
  -4   0  16      156.19      171.74     17.52 o 
  -2   0  16        0.79       -1.11      2.72 o 
   0   0  16        7.43        5.79      1.72 o 
   2   0  16       49.48       33.06      1.81 o 
  -6   1  16        8.07        7.83      1.95 o 
  -5   1  16        4.59       12.83      5.93 o 
  -4   1  16       15.16       18.01      5.93 o 
  -3   1  16       19.00       19.50      3.60 o 
  -2   1  16       63.56       73.71      2.67 o 
  -1   1  16        5.76        2.68      1.38 o 
   0   1  16       29.75       26.71      1.98 o 
   1   1  16      194.87      223.06      7.30 o 
   2   1  16        0.05        0.47      1.97 o 
   3   1  16        1.23        1.05      1.60 o 
  -6   2  16        0.71        0.98      1.56 o 
  -5   2  16      109.42      116.50      4.49 o 
  -4   2  16       27.25       26.87      2.69 o 
  -3   2  16        2.90        2.00      1.60 o 
  -2   2  16       19.87       16.97      2.05 o 
  -1   2  16       13.72       14.66      1.71 o 
   0   2  16        0.25        0.08      1.49 o 
   1   2  16       26.12       29.95      2.02 o 
   2   2  16       91.57      100.68      2.80 o 
   3   2  16        0.45        3.28      1.98 o 
  -6   3  16        0.81        1.08      1.56 o 
  -5   3  16       49.48       42.27      5.15 o 
  -4   3  16       89.00       85.90      2.93 o 
  -3   3  16        0.09       -1.48      2.06 o 
  -2   3  16        0.00       -2.03      2.26 o 
  -1   3  16        6.55        4.16      1.83 o 
   0   3  16        1.02        0.40      1.19 o 
   1   3  16        0.66       -1.22      1.04 o 
   2   3  16        3.39        3.36      1.20 o 
   3   3  16      103.87      117.00      5.03 o 
  -5   4  16       59.74       69.99      3.52 o 
  -4   4  16       53.53       65.36      4.11 o 
  -3   4  16        4.19        2.12      2.19 o 
  -2   4  16       23.00       18.65      1.46 o 
  -1   4  16       45.32       53.46      1.91 o 
   0   4  16        1.50       -2.70      3.79 o 
   1   4  16        0.38       -1.64      1.09 o 
   2   4  16       33.65       34.77      2.11 o 
  -5   5  16       30.16       30.64      3.08 o 
  -4   5  16       23.53       24.98      2.39 o 
  -3   5  16       32.21       28.41      1.78 o 
  -2   5  16       11.91        3.16      1.82 o 
  -1   5  16       44.85       40.22      1.85 o 
   0   5  16       28.69       36.49      2.10 o 
   1   5  16       16.98       20.40      1.36 o 
   2   5  16       16.76       13.92      1.21 o 
  -5   6  16       40.88       42.78      2.10 o 
  -4   6  16        8.19        6.36      1.40 o 
  -3   6  16        0.05       -2.46      2.83 o 
  -2   6  16        0.01       -2.45      1.79 o 
  -1   6  16       18.21       21.18      1.90 o 
   0   6  16       47.13       46.97      1.90 o 
   1   6  16       27.87       30.32      1.88 o 
   2   6  16       14.24       21.92      1.49 o 
  -4   7  16       32.60       37.70      3.18 o 
  -3   7  16       24.04       25.63      1.78 o 
  -2   7  16        5.52        1.70      3.32 o 
  -1   7  16        0.45       -3.26      3.33 o 
   0   7  16       32.42       27.77      1.95 o 
   1   7  16        4.46        4.82      1.18 o 
  -4   8  16      133.08      169.18      7.19 o 
  -3   8  16        7.13       11.81      2.30 o 
  -2   8  16       13.47       13.10      2.42 o 
  -1   8  16        5.92        2.93      2.50 o 
   0   8  16        0.10        0.31      1.95 o 
   1   8  16       16.39       14.72      1.35 o 
  -3   9  16        9.84       14.61      4.39 o 
  -2   9  16       13.15       15.05      2.18 o 
  -1   9  16        5.60        6.34      1.86 o 
   0   9  16       24.15       25.20      2.12 o 
  -5   0  17       77.26       84.10      5.75 o 
  -3   0  17       12.27       14.05      5.39 o 
  -1   0  17       23.28       31.53      3.21 o 
   1   0  17        1.30        2.79      2.95 o 
  -5   1  17       51.90       54.57      7.10 o 
  -4   1  17        0.06       -0.32      2.04 o 
  -3   1  17       22.89       16.82      2.32 o 
  -2   1  17       13.21       16.54      1.69 o 
  -1   1  17       11.53       12.14      1.51 o 
   0   1  17       27.66       33.78      1.51 o 
   1   1  17       46.59       42.64      1.82 o 
   2   1  17        0.80        2.79      1.44 o 
  -5   2  17        5.66        8.29      2.32 o 
  -4   2  17        0.18       -1.04      2.31 o 
  -3   2  17        5.37        5.42      1.82 o 
  -2   2  17        5.76        2.16      1.88 o 
  -1   2  17       67.07       77.44      2.38 o 
   0   2  17       11.32        8.83      1.67 o 
   1   2  17        0.26        0.24      1.01 o 
  -4   3  17       37.23       32.00      2.77 o 
  -3   3  17        0.21       -2.49      2.90 o 
  -2   3  17        0.20       -3.18      2.94 o 
  -1   3  17        1.75        0.22      1.92 o 
   0   3  17       46.72       54.34      1.86 o 
   1   3  17       23.95       27.60      1.48 o 
  -4   4  17       13.65       22.70      3.80 o 
  -3   4  17       43.24       48.43      2.63 o 
  -2   4  17        1.99       -2.58      1.92 o 
  -1   4  17       13.65       10.30      4.41 o 
   0   4  17        5.91        2.25      1.45 o 
   1   4  17        2.63        2.94      1.53 o 
  -4   5  17       24.92       27.21      1.78 o 
  -3   5  17        6.01       11.63      2.43 o 
  -2   5  17       24.09       29.98      3.16 o 
  -1   5  17        1.13       -3.47      2.31 o 
   0   5  17        0.21       -2.56      1.71 o 
   1   5  17        0.63       -2.24      1.66 o 
  -3   6  17       81.90       88.77      2.75 o 
  -2   6  17       35.41       37.84      1.97 o 
  -1   6  17        0.45       -2.56      2.93 o 
   0   6  17       15.31       17.33      2.73 o 
  -2   7  17        4.04        5.79      1.75 o 
  -1   7  17        0.43       -1.93      2.71 o 
  -2   0  18        0.46       -5.50      8.76 o 
  -3   1  18        4.16        3.64      2.32 o 
  -2   1  18        5.88        1.39      2.32 o 
  -1   1  18        6.53       12.14      1.29 o 
  -2   2  18       65.73       74.34      2.33 o 
  -1   2  18       15.59       22.87      1.80 o 
                                                 
